# Supplementary material for: Exploring the secretome of Corynebacterium glutamicum ATCC 13032
Source: Front Bioeng Biotechnol. 2024 Feb 13;12:1348184. doi: 10.3389/fbioe.2024.1348184 (PMC10896948; doi:10.3389/fbioe.2024.1348184)
Supplement: Supplementary file 1 [file Table1.XLSX]

## Sheet: Without MBR, +2 peptides
Column1	Column2	Column3	Column4	Column5	Column6	Column7	Column8	Column9	Column10	Column11	Column12	Column13	Column14	Column15	Column16	Column17	Column18	Column19	Column20	Column21	Column22	Column23	Column24	Column25	Column26	Column27	Column28	Column29	Column30	Column31	Column32	Column33	Column34	Column35	Column36	Column37	Column38	Column39	Column40	Column41	Column42	Column43	Column44	Column45	Column46	Column47	Column48	Column49	Column50
iBAQ LGB 14h-1	iBAQ LGB 14h-2	iBAQ LGB 24h-1	iBAQ LGB 24h-2	iBAQ WT 14h-1	iBAQ WT 14h-2	iBAQ WT 24h-1	iBAQ WT 24h-2	LFQ intensity LGB 14h-1	LFQ intensity LGB 14h-2	LFQ intensity LGB 24h-1	LFQ intensity LGB 24h-2	LFQ intensity WT 14h-1	LFQ intensity WT 14h-2	LFQ intensity WT 24h-1	LFQ intensity WT 24h-2	Only identified by site	Reverse	Potential contaminant	Student's T-test Significant LFQ intensity WT 14h_LFQ intensity WT 24h	Student's T-test significant	Student's T-test Significant LFQ intensity LGB 14h_LFQ intensity LGB 24h	Student's T-test significant_	Student's T-test Significant LFQ intensity LGB 14h_LFQ intensity WT 14h	Student's T-test significant__	Student's T-test Significant LFQ intensity LGB 24h_LFQ intensity WT 24h	Student's T-test significant___	Peptides	Razor + unique peptides	Unique peptides	Sequence coverage [%]	Unique + razor sequence coverage [%]	Unique sequence coverage [%]	Mol. weight [kDa]	Q-value	Score	Intensity	iBAQ peptides	MS/MS count	Peptide counts (all)	-Log Student's T-test p-value LFQ intensity WT 14h_LFQ intensity WT 24h	Student's T-test q-value LFQ intensity WT 14h_LFQ intensity WT 24h	Student's T-test Difference LFQ intensity WT 14h_LFQ intensity WT 24h	Student's T-test Test statistic LFQ intensity WT 14h_LFQ intensity WT 24h	-Log Student's T-test p-value LFQ intensity LGB 14h_LFQ intensity LGB 24h	Student's T-test q-value LFQ intensity LGB 14h_LFQ intensity LGB 24h	Student's T-test Difference LFQ intensity LGB 14h_LFQ intensity LGB 24h	Student's T-test Test statistic LFQ intensity LGB 14h_LFQ intensity LGB 24h	-Log Student's T-test p-value LFQ intensity LGB 14h_LFQ intensity WT 14h	Student's T-test q-value LFQ intensity LGB 14h_LFQ intensity WT 14h
NaN	NaN	NaN	18.5891170501709	19.0459098815918	18.853401184082	19.2972831726074	18.2714347839355	NaN	NaN	NaN	NaN	NaN	NaN	22.3189582824707	22.1784934997559												2	2	2	9.7	9.7	9.7	34.598	0	14.121	24541000	6	7	2	0	1	NaN	0	NaN	1	0	NaN	NaN	1
22.9428672790527	21.4031715393066	22.264476776123	23.1270885467529	NaN	22.6221866607666	23.390869140625	22.5092506408691	NaN	NaN	NaN	NaN	NaN	NaN	NaN	NaN												2	2	2	7.4	7.4	7.4	22.143	0	20.361	290760000	6	8	2	NaN	1	0	NaN	NaN	1	0	NaN	NaN	1
18.7960147857666	19.357780456543	NaN	20.1544971466064	20.1240158081055	20.0303916931152	19.749044418335	NaN	NaN	NaN	NaN	NaN	NaN	NaN	NaN	NaN												2	2	2	14.7	14.7	14.7	24.081	0	5.4305	34497000	5	8	2	NaN	1	0	NaN	NaN	1	0	NaN	NaN	1
20.0364418029785	NaN	NaN	20.1637382507324	20.7123832702637	NaN	21.151216506958	19.8125286102295	NaN	NaN	NaN	NaN	NaN	NaN	NaN	NaN												2	2	2	8	8	8	46.323	0	7.8261	36089000	5	3	2	NaN	1	0	NaN	NaN	1	0	NaN	NaN	1
20.1672954559326	18.1319980621338	20.3774013519287	20.7064933776855	20.6381206512451	19.56787109375	20.4861087799072	20.2927761077881	22.3802585601807	NaN	22.3196754455566	22.5708465576172	22.5276203155518	NaN	22.077995300293	22.4376373291016												2	2	2	22.2	22.2	22.2	18.498	0	12.599	58201000	6	14	2	0	1	0.449625015258789	0	0	1	0.0605831146240234	0	0	1
20.1902675628662	NaN	20.2769641876221	20.7805271148682	20.4060306549072	20.2027549743652	20.7357044219971	20.1203498840332	23.3501625061035	NaN	23.1321678161621	23.4616394042969	NaN	23.0610332489014	23.1555461883545	NaN												2	2	2	21.8	21.8	21.8	20.11	0	129.05	90678000	5	14	2	0	1	NaN	0	0	1	0.217994689941406	0	0	1
24.2263355255127	23.302848815918	25.0396327972412	25.2589321136475	24.8193378448486	24.4284782409668	25.6430625915527	24.9473075866699	26.3218231201172	25.9864387512207	26.3142013549805	26.6947135925293	26.3069725036621	26.4741973876953	26.9378662109375	27.2561092376709												2	2	2	14.8	14.8	14.8	18.649	0	24.593	1237100000	2	29	2	1.16881909396085	0.212765957446809	-0.706402778625488	-9.35520416282506	0.295120179353731	0.54014598540146	-0.350326538085938	-0.978707078457702	0.475967561477278	0.201438848920863
21.7336368560791	21.2481784820557	21.2066955566406	21.5349273681641	22.2866134643555	22.1179733276367	21.4747180938721	21.5057678222656	NaN	NaN	NaN	22.9497585296631	NaN	NaN	22.9316940307617	NaN												2	2	2	28.3	28.3	28.3	16.909	0	20.873	94907000	3	11	2	0	1	NaN	0	0	1	NaN	0	NaN	1
19.136661529541	20.6143207550049	22.0360050201416	19.9433498382568	18.6454753875732	17.9859313964844	20.1655788421631	18.9336166381836	25.1847629547119	24.2949504852295	24.8335933685303	25.0848064422607	24.4361896514893	24.7423210144043	25.0765933990479	25.0638980865479												2	2	2	15.7	15.7	15.7	21.391	0	11.353	275250000	7	22	2	0.690923599851774	0.176	-0.480990409851074	-3.01725324096508	0.115582859026179	0.711864406779661	-0.219343185424805	-0.384466739994584	0.108324537292864	0.669744680851064
23.768705368042	22.1348323822021	21.2006607055664	23.1546211242676	21.0876407623291	20.8871040344238	22.7356014251709	22.4092712402344	25.3153076171875	24.6451549530029	24.3095245361328	24.684476852417	23.9846801757813	23.9921340942383	24.0159721374512	23.8933773040771												2	2	2	25.3	25.3	25.3	15.768	0	38.125	264810000	5	21	2	0.157798169814018	0.480176211453745	0.0337324142456055	0.518765674728305	0.279942872166797	0.542253521126761	0.483230590820313	0.924750335805642	1.01007950768568	0.059012987012987
23.2961406707764	21.9736881256104	22.9062271118164	23.0923442840576	23.2744083404541	21.6461868286133	23.5178527832031	23.1171970367432	25.2741584777832	NaN	24.4004783630371	24.7282180786133	24.9725494384766	NaN	24.6204204559326	24.8526706695557												2	2	2	28.8	28.8	28.8	11.662	0	4.7701	250110000	3	15	2	0	0.997104761904762	0.352128982543945	0	0	1	0.873680114746094	0	0	1
27.0543441772461	26.7495746612549	26.8472080230713	26.6562194824219	27.3203601837158	27.199010848999	27.5632553100586	26.9312305450439	28.2132663726807	28.707540512085	27.8495960235596	27.6144218444824	28.2739543914795	28.3117256164551	28.0170135498047	28.1528167724609												2	2	2	18.3	18.3	18.3	17.692	0	323.31	3600800000	2	23	2	0.831546015153428	0.171428571428571	0.207924842834473	4.24197910383875	0.529390281507518	0.41304347826087	0.728394508361816	1.99711066543598	0.245110283792043	0.467
31.8396606445313	32.3252258300781	33.4921417236328	33.958179473877	32.5034637451172	33.0760345458984	34.3156776428223	33.9234428405762	NaN	33.7877006530762	NaN	34.6618270874023	NaN	33.894645690918	34.85791015625	34.924861907959												2	2	2	13.4	13.4	13.4	12.729	0	250.91	276000000000	3	545	2	0	0.993949367088608	-1.03021621704102	0	0	1	-0.874126434326172	0	0	1
18.2321968078613	NaN	18.0965099334717	17.7218074798584	18.2732124328613	18.1192855834961	18.5025367736816	17.6675415039063	NaN	NaN	NaN	NaN	NaN	NaN	NaN	NaN												2	2	2	14.3	14.3	14.3	24.209	0	4.2146	20484000	9	8	2	NaN	1	0	NaN	NaN	1	0	NaN	NaN	1
26.1629047393799	25.3941440582275	26.6497936248779	26.4700126647949	27.4419765472412	27.2445430755615	27.4554443359375	26.4944972991943	NaN	NaN	26.9811992645264	27.1911239624023	27.789176940918	27.7498950958252	27.5284290313721	26.9649925231934												2	2	2	17.6	17.6	17.6	13.049	0	218.96	1910500000	2	20	2	0.528980665487226	0.211920529801325	0.522825241088867	1.99492736747111	0	1	NaN	0	0	1
19.2855911254883	17.2967014312744	19.4093914031982	18.1636390686035	19.2326412200928	17.8182830810547	17.4294719696045	17.4981784820557	22.2828578948975	NaN	22.1598949432373	NaN	21.9150638580322	NaN	NaN	NaN												2	2	2	9.8	9.8	9.8	34.733	0	10.539	35986000	12	10	2	0	0.990813880126183	NaN	0	0	0.998014388489209	0.122962951660156	0	0	1
26.2702960968018	25.505033493042	26.0157814025879	26.1349067687988	25.4288291931152	25.3121242523193	25.640417098999	25.1378211975098	NaN	NaN	NaN	NaN	NaN	NaN	NaN	NaN												2	2	2	7.8	7.8	7.8	37.441	0	3.4828	1342600000	3	16	2	NaN	1	0	NaN	NaN	1	0	NaN	NaN	1
20.7610130310059	NaN	19.425256729126	19.1622638702393	18.5598106384277	NaN	20.4949226379395	19.4844570159912	22.4439716339111	NaN	NaN	NaN	NaN	NaN	21.594274520874	NaN												2	2	2	8.2	8.2	8.2	29.006	0	5.403	28327000	5	11	2	0	0.987698113207547	NaN	0	0	0.994437275985663	NaN	0	0	0.998293706293706
22.0154285430908	21.4191055297852	21.7545433044434	NaN	21.244291305542	21.4445533752441	22.0120906829834	22.1014614105225	25.1519756317139	NaN	25.0888557434082	NaN	24.4403133392334	24.471658706665	25.01051902771	NaN												2	2	2	12.6	12.6	12.6	33.348	0	49.14	302320000	6	13	2	0	0.981525	-0.570205688476563	0	0	0.990885714285714	0.0631198883056641	0	0	0.994815331010453
NaN	NaN	16.3654346466064	17.7287311553955	16.8291034698486	17.4324111938477	18.2274570465088	17.5903244018555	NaN	NaN	NaN	21.197904586792	NaN	21.0684814453125	21.4195690155029	21.2720737457275												2	2	2	7.5	7.5	7.5	44.134	0	4.5545	23083000	21	11	2	0	0.957585365853659	-0.203592300415039	0	0	0.987359430604982	NaN	0	0	0.991361111111111
16.3965549468994	NaN	16.6387748718262	17.8227081298828	17.0500602722168	17.6544532775879	17.1761150360107	17.5322952270508	NaN	NaN	NaN	20.9085178375244	NaN	20.926872253418	NaN	20.8396892547607												2	2	2	9.3	9.3	9.3	36.212	0	5.9932	17597000	16	10	2	0	0.978467289719626	0.0871829986572266	0	0	0.980381625441696	NaN	0	0	0.987930795847751
NaN	NaN	20.7593059539795	20.2511863708496	20.4363422393799	NaN	NaN	20.7302417755127	NaN	NaN	23.532075881958	NaN	23.3338813781738	NaN	NaN	NaN												2	2	2	31.8	31.8	31.8	15.427	0	6.0774	50508000	7	6	2	0	0.975428571428571	NaN	0	0	0.946921501706485	NaN	0	0	0.984524137931034
16.94260597229	17.5639114379883	16.4854526519775	17.2300395965576	18.3542747497559	18.2428398132324	17.3939762115479	16.2574615478516	NaN	NaN	23.2789516448975	NaN	NaN	NaN	23.7809677124023	23.3153419494629												2	2	2	8	8	8	31.261	0	4.3532	68956000	13	14	2	0	0.97240866873065	NaN	0	0	0.976929577464789	NaN	0	NaN	1
NaN	NaN	21.4192085266113	20.5924968719482	21.4546279907227	NaN	20.9075660705566	20.6044006347656	NaN	NaN	23.6270065307617	22.9714088439941	NaN	NaN	23.2621269226074	23.2241287231445												2	2	2	28.3	28.3	28.3	10.46	0	10.399	102030000	5	11	2	0	0.969407407407407	NaN	0	0	0.973501754385965	NaN	0	NaN	1
17.5579414367676	16.1143932342529	NaN	17.6250667572021	18.4618396759033	17.6037864685059	18.1308422088623	17.5583915710449	NaN	NaN	NaN	NaN	NaN	NaN	NaN	NaN												2	2	2	13	13	13	33.494	0	14.729	27114000	18	9	2	NaN	1	0	NaN	NaN	1	0	NaN	NaN	1
NaN	NaN	NaN	NaN	17.2647171020508	16.4650726318359	17.5439682006836	NaN	NaN	NaN	NaN	NaN	NaN	NaN	NaN	NaN												2	2	2	9.8	9.8	9.8	33.313	0	3.7618	8942700	16	4	2	NaN	1	0	NaN	NaN	1	0	NaN	NaN	1
NaN	NaN	16.023494720459	NaN	15.4860181808472	15.3645105361938	16.8632659912109	16.5692481994629	NaN	NaN	20.8953380584717	NaN	20.2736682891846	NaN	21.1639232635498	21.2896270751953												2	2	2	6.2	6.2	6.2	50.957	0	11.142	16152000	24	9	2	0	0.966424615384615	-0.890254974365234	0	0	0.970097902097902	NaN	0	0	0.977780821917808
NaN	NaN	NaN	NaN	16.6550827026367	NaN	18.5865173339844	16.6598281860352	NaN	NaN	NaN	NaN	NaN	NaN	NaN	NaN												2	2	2	7.1	7.1	7.1	35.74	0	5.1317	6604100	11	5	2	NaN	1	0	NaN	NaN	1	0	NaN	NaN	1
NaN	NaN	NaN	NaN	17.7472743988037	17.1642780303955	NaN	NaN	NaN	NaN	NaN	NaN	NaN	NaN	NaN	NaN												2	2	2	9.4	9.4	9.4	28.06	0	4.398	9671300	13	3	2	NaN	1	0	NaN	NaN	1	0	NaN	NaN	1
NaN	NaN	NaN	NaN	18.7794380187988	NaN	19.0275325775146	17.6029891967773	NaN	NaN	NaN	NaN	21.2045478820801	NaN	21.1604804992676	NaN												2	2	2	15.3	15.3	15.3	17.969	0	4.4793	11834000	10	5	2	0	0.963460122699387	0.0440673828125	0	NaN	1	0	NaN	0	0.942283828382838
NaN	NaN	16.5639266967773	16.6702404022217	NaN	NaN	15.4853887557983	NaN	NaN	NaN	NaN	NaN	NaN	NaN	NaN	NaN												2	2	2	8.3	8.3	8.3	33.767	0.0019881	3.1255	4446800	18	3	2	NaN	1	0	NaN	NaN	1	0	NaN	NaN	1
13.4402198791504	NaN	15.7039575576782	12.1922006607056	NaN	NaN	NaN	NaN	NaN	NaN	NaN	NaN	NaN	NaN	NaN	NaN												2	2	2	1.4	1.4	1.4	131.76	0.0019724	3.1067	4288700	62	3	2	NaN	1	0	NaN	NaN	1	0	NaN	NaN	1
NaN	NaN	NaN	NaN	16.0397548675537	NaN	16.4534645080566	15.9000644683838	NaN	NaN	NaN	NaN	NaN	NaN	NaN	NaN												2	2	2	8.7	8.7	8.7	51.084	0	3.7953	6344600	21	4	2	NaN	1	0	NaN	NaN	1	0	NaN	NaN	1
17.7015781402588	16.7015781402588	16.3901176452637	17.5606307983398	NaN	17.6151123046875	16.9739894866943	NaN	NaN	NaN	21.0111351013184	NaN	NaN	22.1067409515381	NaN	NaN												2	2	2	14.6	14.6	14.6	22.258	0	13.817	16324000	11	8	2	0	0.96051376146789	NaN	0	0	0.966717770034843	NaN	0	0	0.974443686006826
NaN	NaN	15.8209266662598	15.3427696228027	16.4143218994141	16.0469951629639	16.4402523040771	NaN	NaN	NaN	NaN	NaN	NaN	NaN	NaN	NaN												2	2	2	8.4	8.4	8.4	32.99	0	3.5148	9271400	19	7	2	NaN	1	0	NaN	NaN	1	0	NaN	NaN	1
NaN	NaN	NaN	19.2692222595215	19.8399810791016	18.5738906860352	NaN	NaN	NaN	NaN	NaN	NaN	NaN	NaN	NaN	NaN												2	2	2	12.6	12.6	12.6	17.588	0	3.7837	17042000	6	5	2	NaN	1	0	NaN	NaN	1	0	NaN	NaN	1
19.9087238311768	18.826623916626	19.8253345489502	20.0272903442383	20.387113571167	20.6498317718506	20.2196311950684	20.0044288635254	22.4909381866455	NaN	22.4516887664795	NaN	22.7001342773438	23.0549373626709	22.5091304779053	22.4251651763916												2	2	2	28.4	28.4	28.4	8.7439	0	6.8057	73176000	5	15	2	0.505104304336909	0.24203821656051	0.410387992858887	1.87063610399885	0	0.963361111111111	0.0392494201660156	0	0	0.97112925170068
19.0771293640137	NaN	NaN	NaN	19.25266456604	19.3795185089111	NaN	NaN	NaN	NaN	NaN	NaN	NaN	NaN	NaN	NaN												2	2	2	29.6	29.6	29.6	8.2076	0	4.168	5579300	3	3	2	NaN	1	0	NaN	NaN	1	0	NaN	NaN	1
NaN	NaN	17.8129043579102	NaN	NaN	18.9904804229736	18.2327575683594	17.5075778961182	NaN	NaN	NaN	NaN	NaN	NaN	NaN	NaN												2	2	2	13.5	13.5	13.5	24.532	0	3.4158	9963800	8	5	2	NaN	1	0	NaN	NaN	1	0	NaN	NaN	1
19.3444690704346	17.973316192627	19.9068470001221	19.6304798126221	19.4790573120117	19.8942584991455	20.3874282836914	19.2622413635254	22.3129901885986	NaN	22.4697093963623	NaN	NaN	22.6445159912109	22.6522846221924	NaN												2	2	2	11.1	11.1	11.1	27.696	0	11.652	57810000	9	13	2	0	1	NaN	0	0	0.9600276816609	-0.156719207763672	0	0	0.967837288135593
16.7726230621338	NaN	NaN	17.6378555297852	17.5273399353027	17.6112995147705	NaN	17.6701717376709	NaN	NaN	NaN	NaN	NaN	NaN	NaN	NaN												2	2	2	7.4	7.4	7.4	35.122	0	4.2197	14528000	13	6	2	NaN	1	0	NaN	NaN	1	0	NaN	NaN	1
15.4778213500977	14.6878128051758	NaN	NaN	NaN	NaN	NaN	NaN	NaN	NaN	NaN	NaN	NaN	NaN	NaN	NaN												2	2	2	3.5	3.5	3.5	78.523	0	34.817	2088700	29	3	2	NaN	1	0	NaN	NaN	1	0	NaN	NaN	1
15.3674144744873	15.2281799316406	16.3661518096924	16.2567253112793	16.295804977417	16.3485546112061	18.0876293182373	16.0681266784668	NaN	NaN	NaN	NaN	NaN	NaN	NaN	NaN												2	2	2	8.7	8.7	8.7	29.471	0	4.1188	15975000	19	9	2	NaN	1	0	NaN	NaN	1	0	NaN	NaN	1
16.5629730224609	NaN	NaN	NaN	18.6211357116699	17.1333026885986	17.7349605560303	16.1910018920898	NaN	NaN	NaN	NaN	NaN	NaN	NaN	NaN												2	2	2	5.3	5.3	5.3	29.404	0.001938	2.9665	10304000	11	6	2	NaN	1	0	NaN	NaN	1	0	NaN	NaN	1
NaN	NaN	NaN	15.8258533477783	15.052227973938	14.6806888580322	NaN	14.3545246124268	NaN	NaN	NaN	NaN	NaN	NaN	NaN	NaN												2	2	2	3.9	3.9	3.9	64.331	0.0019231	2.8455	5119100	29	5	2	NaN	1	0	NaN	NaN	1	0	NaN	NaN	1
NaN	NaN	19.4283676147461	18.9311943054199	19.0044841766357	18.0745697021484	19.1661682128906	19.4378662109375	NaN	NaN	22.5845832824707	21.814172744751	NaN	NaN	22.0695629119873	NaN												2	2	2	38.2	38.2	38.2	10.31	0	15.318	31867000	5	9	2	0	0.984601880877743	NaN	0	0	0.95671724137931	NaN	0	NaN	1
NaN	NaN	15.9500999450684	NaN	NaN	15.7751216888428	16.1574268341064	15.2538471221924	NaN	NaN	NaN	NaN	NaN	NaN	NaN	NaN												2	2	2	4.9	4.9	4.9	67.009	0	3.7388	6483400	28	4	2	NaN	1	0	NaN	NaN	1	0	NaN	NaN	1
24.9188899993896	23.7409839630127	24.8591804504395	25.7407264709473	25.5879497528076	25.2603340148926	25.4451217651367	24.4087924957275	27.1358470916748	26.6130180358887	26.8463726043701	27.5923480987549	27.5948429107666	27.3824501037598	27.0038890838623	26.6968383789063												2	2	2	25.5	25.5	25.5	16.624	0	310.73	1680000000	4	60	2	1.32680021047563	0.266666666666667	0.638282775878906	13.4860965583945	0.165601576701331	0.658536585365854	-0.344927787780762	-0.543705155745702	0.792014951678598	0.0909230769230769
NaN	NaN	NaN	17.8319511413574	17.805492401123	18.3518199920654	18.0145435333252	17.8221473693848	NaN	NaN	NaN	NaN	NaN	NaN	NaN	NaN												2	2	2	8.9	8.9	8.9	28.973	0	4.3588	17975000	11	6	2	NaN	1	0	NaN	NaN	1	0	NaN	NaN	1
NaN	NaN	15.8483543395996	15.0071582794189	14.852822303772	NaN	16.0058650970459	16.1296253204346	NaN	NaN	NaN	NaN	NaN	NaN	NaN	NaN												2	2	2	6.9	6.9	6.9	53.552	0	5.2746	10433000	31	6	2	NaN	1	0	NaN	NaN	1	0	NaN	NaN	1
NaN	NaN	NaN	NaN	16.2351913452148	15.5916395187378	15.7936029434204	NaN	NaN	NaN	NaN	NaN	NaN	NaN	NaN	NaN												2	2	2	5	5	5	75.674	0.0019342	2.915	6232900	34	3	2	NaN	1	0	NaN	NaN	1	0	NaN	NaN	1
NaN	NaN	18.1479301452637	NaN	19.2462310791016	18.4143142700195	18.9602794647217	NaN	NaN	NaN	NaN	NaN	NaN	NaN	NaN	NaN												2	2	2	16.1	16.1	16.1	26.586	0	19.285	14174000	8	5	2	NaN	1	0	NaN	NaN	1	0	NaN	NaN	1
NaN	NaN	17.6061744689941	NaN	17.9498043060303	17.8971710205078	17.6915245056152	17.5050201416016	NaN	NaN	NaN	NaN	NaN	NaN	NaN	NaN												2	2	2	6.8	6.8	6.8	35.55	0	4.2177	16417000	15	5	2	NaN	1	0	NaN	NaN	1	0	NaN	NaN	1
NaN	NaN	19.3076362609863	NaN	18.7579231262207	19.8620262145996	18.5121383666992	NaN	NaN	NaN	NaN	NaN	NaN	NaN	NaN	NaN												2	2	2	19.6	19.6	19.6	12.373	0	3.6068	17275000	5	5	2	NaN	1	0	NaN	NaN	1	0	NaN	NaN	1
NaN	NaN	22.3716430664063	22.1769123077393	22.5095901489258	21.1173076629639	23.0571708679199	22.2282600402832	NaN	NaN	22.8842010498047	22.6934070587158	22.8731060028076	NaN	23.2618408203125	22.8063850402832												2	2	2	37	37	37	6.4634	0	7.2671	64110000	2	11	2	0	1	-0.388734817504883	0	0	0.953429553264605	NaN	0	0	0.964567567567568
17.1475830078125	15.622052192688	16.9178848266602	17.0573787689209	17.5158386230469	17.5653247833252	17.616548538208	16.6494808197021	NaN	21.4314517974854	21.3992137908936	21.6436805725098	22.353666305542	NaN	21.9742469787598	21.6876525878906												2	2	2	6	6	6	57.996	0	14.979	45108000	22	15	2	0	1	0.379419326782227	0	0	0.950164383561644	-0.212228775024414	0	0	0.961319865319865
18.1941699981689	16.8217735290527	19.2748737335205	19.2895603179932	19.4449977874756	19.0970497131348	19.8242626190186	19.1905574798584	23.3111896514893	NaN	24.0865898132324	24.0928115844727	24.0315361022949	23.9387645721436	24.1685962677002	NaN												2	2	2	4.5	4.5	4.5	80.021	0	15.62	235610000	20	20	2	0	1	-0.137060165405273	0	0	1	-0.775400161743164	0	0	0.958093959731544
20.638650894165	18.8131237030029	20.4734802246094	20.4125576019287	20.4810905456543	20.178524017334	19.8325843811035	19.2018222808838	23.0635852813721	NaN	22.6586399078369	22.5434722900391	22.6303863525391	22.4944820404053	NaN	NaN												2	2	2	9.8	9.8	9.8	39.752	0	16.966	73054000	8	13	2	0	1	NaN	0	0	1	0.404945373535156	0	0	0.954889632107023
NaN	NaN	17.5642833709717	NaN	18.1497669219971	18.1139049530029	15.9593000411987	NaN	NaN	NaN	NaN	NaN	NaN	NaN	NaN	NaN												2	2	2	7.4	7.4	7.4	30.149	0	3.3623	15419000	13	5	2	NaN	1	0	NaN	NaN	1	0	NaN	NaN	1
NaN	12.5549001693726	14.2229461669922	14.0654163360596	NaN	13.4683694839478	NaN	14.5598554611206	NaN	NaN	NaN	NaN	NaN	NaN	NaN	NaN												2	2	2	2.5	2.5	2.5	129.89	0.0019841	3.1217	3810700	49	6	2	NaN	1	0	NaN	NaN	1	0	NaN	NaN	1
19.9763126373291	NaN	20.5539360046387	20.472785949707	21.7350025177002	19.2193489074707	19.6619701385498	21.0362415313721	NaN	NaN	22.478401184082	NaN	23.5810699462891	NaN	NaN	23.1427516937256												2	2	2	14.2	14.2	14.2	14.745	0	7.348	66643000	6	12	2	0	1	NaN	0	0	1	NaN	0	0	0.951706666666667
24.6856536865234	23.5426235198975	26.3827133178711	24.5072441101074	22.1220245361328	22.1779155731201	26.5653629302979	24.5235462188721	NaN	NaN	29.101167678833	NaN	NaN	NaN	28.7584037780762	NaN												2	2	2	13.1	13.1	13.1	26.972	0	14.44	1997100000	7	24	2	0	1	NaN	0	0	1	NaN	0	NaN	1
NaN	NaN	NaN	NaN	NaN	17.4880123138428	18.7375717163086	18.6640033721924	NaN	NaN	NaN	NaN	NaN	NaN	NaN	NaN												2	2	2	6.5	6.5	6.5	30.247	0.0019194	2.786	11392000	8	4	2	NaN	1	0	NaN	NaN	1	0	NaN	NaN	1
NaN	14.7497119903564	15.5309553146362	NaN	16.0757083892822	15.8826189041138	16.5342578887939	NaN	NaN	NaN	NaN	NaN	20.0549697875977	NaN	20.2551116943359	NaN												2	2	2	6.8	6.8	6.8	33.536	0	4.224	6901900	16	7	2	0	1	-0.200141906738281	0	NaN	1	0	NaN	0	0.948544850498339
20.3169441223145	NaN	NaN	NaN	20.6771068572998	20.5272636413574	20.0716934204102	NaN	23.2762546539307	NaN	NaN	NaN	22.9957103729248	23.2199268341064	NaN	NaN												2	2	2	65.7	65.7	65.7	7.29	0	29.632	47410000	4	10	2	0	1	NaN	0	0	1	NaN	0	0	0.945403973509934
NaN	NaN	NaN	NaN	18.4230422973633	19.2451171875	18.9884014129639	19.1201972961426	NaN	NaN	NaN	NaN	NaN	NaN	NaN	NaN												2	2	2	19.6	19.6	19.6	15.401	0	3.9328	8251100	4	4	2	NaN	1	0	NaN	NaN	1	0	NaN	NaN	1
19.7070484161377	NaN	NaN	NaN	19.5618629455566	19.4508895874023	NaN	NaN	NaN	NaN	NaN	NaN	NaN	NaN	NaN	NaN												2	2	2	65.7	65.7	65.7	7.2869	0	3.6747	13710000	4	4	2	NaN	1	0	NaN	NaN	1	0	NaN	NaN	1
20.4746685028076	19.646900177002	20.0392570495605	20.6292533874512	21.3006153106689	20.7211723327637	21.1729202270508	20.139835357666	23.0184879302979	NaN	22.2525730133057	23.1916694641113	23.5259971618652	23.3010349273682	23.0266990661621	23.16455078125												2	2	2	12.1	12.1	12.1	27.102	0	42.417	118910000	6	20	2	0.481316923120094	0.246913580246914	0.317891120910645	1.7523643800041	0	1	0.765914916992188	0	0	1
17.73291015625	NaN	17.7571430206299	17.8245735168457	17.0622367858887	17.9046573638916	16.9999771118164	16.8625411987305	NaN	NaN	NaN	NaN	21.9133472442627	NaN	21.6619701385498	NaN												2	2	2	8.8	8.8	8.8	31.173	0	4.5925	22402000	11	9	2	0	1	0.251377105712891	0	NaN	1	0	NaN	0	0.98114089347079
20.708683013916	NaN	21.7362823486328	21.875638961792	20.8925247192383	20.8867321014404	21.9940700531006	21.7354564666748	23.6297874450684	NaN	24.3326530456543	24.4616394042969	23.4191837310791	23.4524936676025	24.2199268341064	24.4561958312988												2	2	2	8.7	8.7	8.7	26.697	0	6.0911	144260000	7	15	2	1.14687662242046	0.224489795918367	-0.902222633361816	-8.89068593821951	0	1	-0.702865600585938	0	0	1
NaN	15.8112745285034	17.2221336364746	16.8661689758301	17.0793190002441	17.0691776275635	19.1353340148926	19.1464881896973	NaN	NaN	NaN	NaN	NaN	NaN	22.0006523132324	22.4520416259766												3	3	3	6.8	6.8	6.8	55.814	0	6.6572	29687000	15	11	3	0	1	NaN	0	NaN	1	0	NaN	NaN	1
24.2773189544678	23.1188926696777	21.6669178009033	24.0082988739014	24.282772064209	23.6924285888672	24.0851306915283	21.389949798584	26.9356212615967	26.5048370361328	26.1331634521484	26.6147041320801	26.4314785003662	26.45290184021	26.3049564361572	26.156457901001												3	3	3	11.6	11.6	11.6	19.251	0	54.534	1164900000	3	27	3	0.614051417320774	0.170212765957447	0.211483001708984	2.48917923850575	0.231640842093052	0.593333333333333	0.346295356750488	0.759149190606308	0.486388912907659	0.201882352941176
21.3478145599365	20.29860496521	21.2624130249023	21.8191719055176	20.8387660980225	21.0434684753418	21.8465156555176	20.7075881958008	27.741304397583	27.3721885681152	26.9071292877197	27.3309097290039	26.9010410308838	26.9016170501709	27.2910537719727	27.1784515380859								+	LFQ intensity LGB 14h_LFQ intensity WT 14h			3	3	3	32	32	32	20.013	0	106.46	1997500000	4	39	3	0.970502093270772	0.15	-0.333423614501953	-5.89200849371398	0.329269284602762	0.503875968992248	0.437726974487305	1.104121662906	1.14900933504119	0.0528955223880597
22.7710037231445	21.4570865631104	23.0168228149414	23.2367649078369	22.2107429504395	22.6558036804199	23.0999698638916	22.7070198059082	24.76491355896	NaN	24.6402530670166	24.8235702514648	NaN	24.4433536529541	24.4278392791748	24.5226497650146												3	3	3	23.1	23.1	23.1	18.084	0	46.415	301330000	5	24	3	0	1	-0.0792961120605469	0	0	1	0.124660491943359	0	0	1
27.4785404205322	26.3744449615479	26.8767776489258	28.0074214935303	27.4060859680176	27.153736114502	28.8248691558838	28.1555709838867	28.524772644043	28.0768890380859	28.2223701477051	28.4835834503174	28.1081409454346	28.1105823516846	29.1607475280762	28.9956378936768												3	3	3	14.5	14.5	14.5	21.898	0	323.31	7368000000	4	39	3	1.26032973995706	0.257142857142857	-0.968831062316895	-11.564608116569	0.0423762790473651	0.844221105527638	-0.0521459579467773	-0.147077098536465	0.316380934060307	0.377019108280255
20.7674121856689	18.540340423584	20.5140285491943	21.2415008544922	19.5764961242676	19.4762325286865	20.9903697967529	19.6463375091553	22.3714847564697	NaN	22.3596572875977	22.5247554779053	NaN	NaN	22.4930419921875	NaN												3	3	3	18.9	18.9	18.9	23.881	0	18.464	63347000	6	14	3	0	1	NaN	0	0	1	0.0118274688720703	0	0	1
21.5185012817383	19.9742126464844	20.7720108032227	21.78759765625	20.9905090332031	20.8931179046631	21.4172534942627	21.3649024963379	23.2313556671143	22.6385192871094	22.765308380127	23.3271789550781	22.4765491485596	22.7318153381348	22.5679950714111	22.9355850219727												3	3	3	22.4	22.4	22.4	18.295	0	11.916	126630000	4	25	NaN	0.635535717074347	0.173913043478261	-0.147607803344727	-2.62825607064018	0.0561319295392349	0.830769230769231	-0.111306190490723	-0.192786905825745	0.383844344081691	0.298
NaN	NaN	NaN	21.6647930145264	20.4435424804688	21.5706157684326	22.5557632446289	NaN	NaN	NaN	NaN	NaN	NaN	23.8915233612061	24.3243675231934	NaN												3	3	3	12.9	12.9	12.9	23.728	0	88.115	98215000	7	6	3	0	1	NaN	0	NaN	1	0	NaN	0	1
21.5396213531494	20.1052074432373	19.8251476287842	19.5491676330566	20.6340484619141	20.4456653594971	20.3139591217041	19.3544044494629	23.898645401001	23.2305488586426	22.0201168060303	21.7562141418457	22.905143737793	22.8846473693848	22.154712677002	21.8058547973633												3	3	3	10.5	10.5	10.5	33.977	0	9.6296	87213000	8	17	3	0.946635365739902	0.164705882352941	0.91461181640625	5.57076140244894	1.11703669303081	0.225806451612903	1.67643165588379	8.29518578291194	0.737599043013063	0.0990990990990991
27.9264869689941	30.1511001586914	31.5271530151367	32.0743446350098	31.2634925842285	30.3480491638184	32.0817604064941	32.0085525512695	33.1363372802734	33.027889251709	33.6482810974121	34.0140495300293	33.1297378540039	32.7031211853027	33.9298934936523	34.2658424377441												3	3	3	38.3	38.3	38.3	19.702	0	323.31	271000000000	5	341	3	0.701721437644811	0.183333333333333	-1.18143844604492	-3.09858830827105	0.709597035143112	0.342857142857143	-0.749052047729492	-3.15911449325493	0.275626381320893	0.450110429447853
21.1156578063965	20.5268821716309	21.7102813720703	23.3095245361328	21.6500072479248	21.2392883300781	21.694299697876	22.0490970611572	22.7635478973389	NaN	23.553092956543	24.4982624053955	23.4091167449951	23.0463523864746	23.4069137573242	23.6867771148682												3	3	3	48.9	48.9	48.9	14.053	0	32.156	135580000	3	17	3	0.299132020255469	0.313432835820896	-0.319110870361328	-0.993143813701688	0	1	-0.789545059204102	0	0	1
26.9199123382568	25.8334732055664	27.846851348877	27.5791702270508	27.3430786132813	27.5075607299805	27.9840831756592	27.4141750335693	28.0311794281006	27.5964069366455	28.7477836608887	29.0900020599365	28.3256015777588	28.6044178009033	28.6978321075439	28.475025177002												3	3	3	25.6	25.6	25.6	13.449	0	34.727	4917300000	3	26	3	0.146922800266548	0.489270386266094	-0.121418952941895	-0.484104260537273	0.66713494436585	0.378378378378378	-1.10509967803955	-2.84456276527063	0.893470691040335	0.064967032967033
22.915210723877	24.3643951416016	22.0047378540039	22.3719367980957	21.9997577667236	22.2709617614746	21.9433155059814	21.6597499847412	26.4127388000488	25.9596290588379	25.4041213989258	25.825611114502	25.5557861328125	25.9030208587646	25.316032409668	25.36962890625												3	3	3	31.4	31.4	31.4	18.908	0	29.615	820020000	3	25	3	0.6362498520814	0.175182481751825	0.38657283782959	2.63298711927821	0.381007867546023	0.487394957983193	0.571317672729492	1.30646701937881	0.600907219396888	0.163648
21.1544971466064	21.3726272583008	20.6917476654053	21.4400482177734	21.6401081085205	21.6542530059814	22.3190689086914	20.6708126068115	NaN	24.2620544433594	NaN	23.4129962921143	23.6632957458496	23.8048896789551	23.8968906402588	NaN												3	3	3	13.8	13.8	13.8	33.608	0	65.752	161410000	7	15	3	0	1	-0.23359489440918	0	0	1	0.849058151245117	0	0	1
21.4762020111084	20.0491313934326	19.6907405853271	21.2551116943359	21.3387031555176	21.120792388916	19.8154544830322	21.3081932067871	23.4744453430176	NaN	NaN	22.8736133575439	23.0324630737305	22.9365005493164	NaN	23.0540084838867												3	3	3	24.5	24.5	24.5	23.834	0	9.1716	82656000	5	14	3	0	1	-0.117507934570313	0	0	1	NaN	0	0	1
30.2924156188965	29.2345275878906	31.4344997406006	31.5405616760254	30.7874488830566	30.6668701171875	31.992130279541	31.7671451568604	32.0017890930176	31.9555644989014	32.9715156555176	32.8866920471191	32.2613105773926	32.4221687316895	33.008716583252	33.4136199951172								+	LFQ intensity LGB 14h_LFQ intensity WT 14h			3	3	3	16.6	16.6	16.6	20.855	0	308.33	98150000000	5	335	3	1.05174090718574	0.174603174603175	-0.869428634643555	-7.12514263384135	1.888552130876	0.166666666666667	-0.950427055358887	-49.246182734595	1.30770856390914	0.037037037037037
24.1539859771729	NaN	16.0734100341797	24.2817821502686	NaN	NaN	16.799560546875	NaN	NaN	NaN	NaN	NaN	NaN	NaN	NaN	NaN												3	3	3	16.7	16.7	16.7	26.609	0	4.7786	748120000	19	5	3	NaN	1	0	NaN	NaN	1	0	NaN	NaN	1
18.6612205505371	17.172700881958	18.961353302002	18.0637645721436	16.3789882659912	17.4573173522949	19.5329418182373	NaN	22.4244976043701	NaN	NaN	NaN	NaN	NaN	22.5872402191162	NaN												3	3	3	9	9	9	44.754	0	5.857	44427000	17	10	3	0	1	NaN	0	0	1	NaN	0	0	1
16.4585666656494	NaN	16.7807197570801	16.6532649993896	17.9353713989258	17.7613048553467	17.6674728393555	16.9084167480469	NaN	NaN	NaN	NaN	NaN	22.2233486175537	22.0240459442139	NaN												3	3	3	11.1	11.1	11.1	43.091	0	8.5777	29658000	18	10	3	0	1	NaN	0	NaN	1	0	NaN	0	1
NaN	NaN	NaN	NaN	18.0783805847168	NaN	16.8990020751953	16.7396488189697	NaN	NaN	NaN	NaN	NaN	NaN	NaN	NaN												3	3	3	8.8	8.8	8.8	47.214	0	3.9325	10677000	21	4	3	NaN	1	0	NaN	NaN	1	0	NaN	NaN	1
NaN	NaN	NaN	NaN	17.6192035675049	16.2711524963379	18.0369777679443	15.1402702331543	NaN	NaN	NaN	NaN	22.0228614807129	22.2524566650391	21.9526920318604	NaN												3	3	3	9.3	9.3	9.3	35.369	0	7.9627	20572000	15	8	3	0	1	0.0701694488525391	0	NaN	1	0	NaN	0	1
NaN	NaN	NaN	16.8553791046143	NaN	16.8141574859619	19.1992607116699	17.6510944366455	NaN	NaN	NaN	NaN	NaN	NaN	21.0129089355469	20.8144073486328												3	3	3	10.7	10.7	10.7	28.882	0	4.7109	11457000	11	7	3	0	1	NaN	0	NaN	1	0	NaN	NaN	1
18.7116947174072	17.6736946105957	19.8195457458496	18.658992767334	19.4533233642578	19.7060871124268	18.8337421417236	19.5231513977051	NaN	NaN	NaN	22.4351978302002	23.0605373382568	NaN	NaN	NaN												3	3	3	29.8	29.8	29.8	13.638	0	8.8538	47906000	7	10	3	0	0.954674772036474	NaN	0	0	1	NaN	0	0	1
NaN	NaN	NaN	17.1118698120117	19.073184967041	16.9815902709961	18.430248260498	17.5290946960449	NaN	NaN	NaN	NaN	21.571310043335	21.0887413024902	21.2670516967773	NaN												3	3	3	19.3	19.3	19.3	33.576	0	18.772	18295000	9	10	3	0	0.951781818181818	0.304258346557617	0	NaN	1	0	NaN	0	1
18.5153770446777	16.2574977874756	18.8940353393555	19.7737827301025	18.9598827362061	19.2019653320313	19.2733497619629	19.110034942627	22.1409912109375	NaN	21.988151550293	22.6975059509277	22.4570865631104	22.4197750091553	22.6212024688721	22.3660774230957												3	3	3	7.5	7.5	7.5	44.609	0	69.876	70534000	17	20	3	0.154091087458858	0.478260869565217	-0.0552091598510742	-0.506939761990245	0	1	0.152839660644531	0	0	1
17.0879402160645	NaN	18.0333271026611	18.4798278808594	17.1467876434326	17.3943119049072	18.4036197662354	17.9448947906494	21.8644618988037	NaN	22.5253047943115	22.4023132324219	22.2883605957031	22.1774291992188	22.3654365539551	22.5793895721436												3	3	3	3.8	3.8	3.8	112.33	0	9.7266	77008000	36	20	3	0.420911807639555	0.265895953757225	-0.239518165588379	-1.47448233753882	0	1	-0.660842895507813	0	0	1
19.1296863555908	NaN	19.7284812927246	18.1632957458496	18.8019599914551	19.9835662841797	20.449197769165	19.6748161315918	21.7935638427734	NaN	22.0744075775146	NaN	22.19997215271	22.5121955871582	22.260290145874	22.1428928375244												3	3	3	22	22	22	20.173	0	8.0813	57078000	7	16	3	0.219633243657351	0.37962962962963	0.154492378234863	0.719203533929721	0	1	-0.280843734741211	0	0	1
18.3924255371094	17.4255428314209	17.8642349243164	18.1912326812744	18.6407527923584	18.540340423584	18.8838119506836	18.7653579711914	22.2162895202637	22.5298137664795	NaN	NaN	NaN	NaN	22.5401172637939	NaN												3	3	3	12.5	12.5	12.5	55.469	0	8.241	47365000	15	13	3	0	0.948906344410876	NaN	0	0	1	NaN	0	0	1
17.1997871398926	NaN	18.9071254730225	17.9349117279053	18.902156829834	19.2606811523438	19.8029384613037	18.7105846405029	21.1580772399902	NaN	21.9503803253174	NaN	22.5587558746338	22.5569801330566	22.4026260375977	22.192045211792												3	3	3	20.3	20.3	20.3	22.228	0	13.003	64381000	10	17	3	0.615042697972911	0.171428571428571	0.260532379150391	2.49546010924969	0	1	-0.792303085327148	0	0	1
22.3360366821289	20.8589344024658	22.4221649169922	22.636905670166	22.383451461792	22.0141696929932	22.5297203063965	22.4419479370117	25.288064956665	24.5288619995117	25.1659545898438	25.4721221923828	25.0727157592773	24.9643306732178	25.1225776672363	25.2502822875977												3	3	3	13.1	13.1	13.1	24.692	0	72.025	379240000	9	20	3	0.40882801630636	0.265536723163842	-0.167906761169434	-1.42239798350286	0.235108193770411	0.583892617449664	-0.410574913024902	-0.770764518109929	0.0963143378697339	0.718282722513089
18.7695598602295	17.4606800079346	18.6952342987061	19.2628383636475	19.2659301757813	20.2009601593018	20.2629299163818	18.9504299163818	NaN	NaN	NaN	22.0533790588379	NaN	23.1346607208252	22.8086051940918	NaN												3	3	3	14	14	14	29.651	0	17.142	263350000	11	12	NaN	0	0.892295454545455	NaN	0	0	1	NaN	0	0	1
NaN	NaN	17.4207820892334	17.7630558013916	18.0531406402588	17.6518650054932	18.2080535888672	17.7395172119141	NaN	NaN	NaN	NaN	NaN	NaN	NaN	NaN												3	3	3	23.3	23.3	23.3	23.539	0	9.842	19178000	12	8	3	NaN	1	0	NaN	NaN	1	0	NaN	NaN	1
18.0167751312256	NaN	17.8103332519531	NaN	18.4088115692139	18.2994766235352	18.6931934356689	NaN	NaN	NaN	NaN	NaN	NaN	NaN	NaN	NaN												3	3	3	37.5	37.5	37.5	10.63	0	5.1407	11361000	6	6	3	NaN	1	0	NaN	NaN	1	0	NaN	NaN	1
NaN	NaN	NaN	16.1041679382324	17.1048240661621	15.3934240341187	16.4327049255371	NaN	NaN	NaN	NaN	NaN	NaN	NaN	NaN	NaN												3	3	3	5.6	5.6	5.6	62.142	0	4.1321	10793000	24	6	3	NaN	1	0	NaN	NaN	1	0	NaN	NaN	1
NaN	NaN	16.3070583343506	16.2031192779541	15.6472616195679	NaN	18.286584854126	17.7578582763672	NaN	NaN	NaN	NaN	NaN	NaN	21.6167469024658	21.4735298156738												3	3	3	8.2	8.2	8.2	53.043	0	7.2001	19480000	26	9	3	0	0.889767705382436	NaN	0	NaN	1	0	NaN	NaN	1
22.6563053131104	21.4878253936768	20.3735828399658	22.4318866729736	22.1062297821045	24.1378993988037	22.3208599090576	21.9194355010986	26.5844860076904	26.0779590606689	25.3254318237305	25.5145454406738	25.7005996704102	NaN	25.5686569213867	25.6842632293701												3	3	3	18.8	18.8	18.8	16.455	0	12.566	567470000	3	28	3	0	0.887254237288136	0.131942749023438	0	0.634262871287233	0.375	0.911233901977539	2.61984119150243	0	1
17.6596202850342	17.6371479034424	17.9007720947266	20.1332015991211	19.7695446014404	NaN	21.0475997924805	18.3567695617676	NaN	NaN	NaN	21.6214942932129	21.7331409454346	NaN	21.9708824157715	NaN												3	3	3	21.2	21.2	21.2	12.875	0	7.7411	31216000	6	11	3	0	0.884754929577465	-0.237741470336914	0	0	1	NaN	0	0	1
NaN	NaN	17.4923229217529	18.0255069732666	19.3111457824707	17.3130950927734	18.2869911193848	17.0183525085449	NaN	NaN	NaN	NaN	NaN	NaN	NaN	NaN												3	3	3	26.2	26.2	26.2	16.469	0	10.205	13155000	6	8	3	NaN	1	0	NaN	NaN	1	0	NaN	NaN	1
NaN	NaN	NaN	16.9877090454102	17.966178894043	17.6035690307617	17.8287925720215	17.1616249084473	NaN	NaN	NaN	NaN	21.4715461730957	21.5724201202393	21.3297538757324	21.1089763641357												3	3	3	19.7	19.7	19.7	25.485	0	7.4345	24039000	13	10	3	0.507265696028261	0.245161290322581	0.302618026733398	1.88165182224647	NaN	1	0	NaN	0	1
17.7901058197021	NaN	17.8664093017578	18.078275680542	NaN	17.4964637756348	NaN	NaN	NaN	NaN	NaN	NaN	NaN	NaN	NaN	NaN												3	3	3	9	9	9	68.568	0	4.4921	49091000	15	7	3	NaN	1	0	NaN	NaN	1	0	NaN	NaN	1
21.162202835083	23.5900077819824	21.6325416564941	21.1985054016113	20.994104385376	21.7035808563232	21.4899826049805	20.6715030670166	26.3529262542725	NaN	25.6999378204346	26.3797931671143	26.2091999053955	26.558313369751	26.2864971160889	26.3020648956299												3	3	3	13.1	13.1	13.1	31.433	0	105.3	691800000	2	33	3	0.163353076397038	0.471111111111111	0.0894756317138672	0.536512002927822	0	1	0.652988433837891	0	0	1
20.2284660339355	NaN	18.5328273773193	18.7075538635254	19.0132617950439	18.4801044464111	18.7221736907959	18.491304397583	21.9462814331055	NaN	22.6208229064941	22.9518394470215	NaN	NaN	NaN	22.525447845459												3	3	3	15.9	15.9	15.9	41.843	0	14.87	52867000	8	15	3	0	0.882269662921348	NaN	0	0	1	-0.674541473388672	0	0	1
NaN	NaN	21.5672760009766	20.4622383117676	23.1721267700195	19.7529029846191	21.5599689483643	19.9852352142334	NaN	NaN	23.383373260498	NaN	23.8373050689697	NaN	23.0118007659912	NaN												3	3	3	30.2	30.2	30.2	11.867	0	45.252	76067000	4	14	3	0	0.879798319327731	0.825504302978516	0	0	0.983858156028369	NaN	0	0	1
NaN	NaN	14.0917663574219	16.0410385131836	16.7771263122559	NaN	17.1276721954346	16.5391139984131	NaN	NaN	NaN	NaN	NaN	NaN	NaN	NaN												3	3	3	7.1	7.1	7.1	53.492	0	4.6664	11326000	26	5	3	NaN	1	0	NaN	NaN	1	0	NaN	NaN	1
NaN	NaN	17.1543235778809	18.7483901977539	17.4745292663574	18.3750057220459	18.2203407287598	NaN	NaN	NaN	NaN	NaN	NaN	NaN	NaN	NaN												3	3	3	22.7	22.7	22.7	15.234	0	5.6813	19304000	7	8	3	NaN	1	0	NaN	NaN	1	0	NaN	NaN	1
22.0322780609131	20.4322681427002	21.833797454834	22.8136825561523	21.9151000976563	21.7476768493652	22.8198547363281	21.9949684143066	24.2900352478027	23.3231983184814	23.8854846954346	24.4347896575928	23.8817577362061	23.8465156555176	24.2229518890381	24.1411781311035												3	3	3	13.6	13.6	13.6	26.543	0	25.843	215240000	6	20	3	1.33250383021608	0.275862068965517	-0.317928314208984	-13.6650270536153	0.141339981437637	0.691860465116279	-0.353520393371582	-0.46634209549689	0.0380022076739997	0.88456
NaN	NaN	NaN	NaN	NaN	16.544979095459	16.9300670623779	16.1999607086182	NaN	NaN	NaN	NaN	NaN	NaN	NaN	NaN												3	3	3	10	10	10	41.028	0	5.7972	4732200	16	3	3	NaN	1	0	NaN	NaN	1	0	NaN	NaN	1
14.7412567138672	14.9392576217651	16.7977886199951	NaN	15.9029874801636	16.1059703826904	16.8872680664063	15.9280557632446	NaN	NaN	NaN	NaN	22.0667095184326	22.0693340301514	NaN	21.8997325897217												3	3	3	7.5	7.5	7.5	55.39	0	7.0284	27307000	26	12	3	0	0.877340782122905	0.169601440429688	0	NaN	1	0	NaN	0	1
21.2480049133301	19.2133083343506	21.0820636749268	21.5077514648438	21.5826091766357	21.1174354553223	21.3385410308838	21.1824703216553	23.3371524810791	NaN	22.9265823364258	23.2280120849609	23.3379688262939	23.0586242675781	22.8694019317627	23.1792221069336												3	3	3	17.6	17.6	17.6	26.909	0	11.55	123850000	6	26	3	0.180212677577701	0.441441441441441	0.173984527587891	0.59061419525271	0	0.943700680272109	0.41057014465332	0	0	0.939184210526316
16.1320381164551	NaN	15.1091775894165	NaN	15.3270969390869	17.6941814422607	NaN	17.936695098877	NaN	NaN	NaN	NaN	NaN	NaN	NaN	NaN												3	3	3	12.7	12.7	12.7	44.932	0	6.1168	11613000	19	5	3	NaN	1	0	NaN	NaN	1	0	NaN	NaN	1
19.8650054931641	18.57688331604	20.290864944458	21.0302581787109	19.3781433105469	19.4838275909424	19.3556098937988	20.7696723937988	24.2225093841553	NaN	23.9208889007568	24.5788822174072	23.6070461273193	23.8427810668945	23.5408515930176	NaN												3	3	3	17.4	17.4	17.4	17.217	0	37.265	194250000	11	22	3	0	0.874896935933148	0.0661945343017578	0	0	0.940501694915254	0.301620483398438	0	0	0.936104918032787
21.221284866333	18.7145805358887	20.3857440948486	21.5728378295898	20.6292533874512	20.2412109375	21.6571350097656	20.8034915924072	23.9054546356201	NaN	NaN	23.9229774475098	NaN	22.871265411377	23.5105075836182	23.2581062316895												3	3	3	15.6	15.6	15.6	19.714	0	10.601	107540000	7	13	3	0	0.872466666666667	-0.3868408203125	0	0	0.937324324324324	NaN	0	0	0.933045751633987
16.3510074615479	16.0333805084229	16.4538974761963	16.7381973266602	17.8881607055664	16.937328338623	17.5666637420654	17.7139091491699	NaN	NaN	NaN	NaN	21.8432216644287	NaN	21.2020969390869	NaN												3	3	3	5.6	5.6	5.6	59.166	0	6.0267	24793000	22	11	3	0	0.870049861495845	0.641124725341797	0	NaN	1	0	NaN	0	0.857393393393393
NaN	NaN	16.4374103546143	16.1624298095703	17.5251998901367	15.8470821380615	17.7691402435303	16.9573059082031	NaN	NaN	NaN	NaN	21.0697937011719	NaN	21.0171966552734	20.6814022064209												3	3	3	7.6	7.6	7.6	51.995	0	5.6178	16800000	18	10	3	0	0.867646408839779	0.0525970458984375	0	NaN	1	0	NaN	0	0.854826347305389
NaN	NaN	16.22092628479	16.1956214904785	16.1553916931152	NaN	16.7684936523438	16.0383396148682	NaN	NaN	NaN	NaN	NaN	NaN	NaN	NaN												3	3	3	9.2	9.2	9.2	58.476	0	4.9669	12574000	21	7	3	NaN	1	0	NaN	NaN	1	0	NaN	NaN	1
24.3915252685547	21.0556983947754	25.0748805999756	25.3452644348145	23.8937473297119	24.0538272857666	24.5206737518311	25.1911430358887	27.3138027191162	26.7783126831055	27.6974353790283	27.9571514129639	26.1589832305908	26.9072437286377	26.7878074645996	27.9424610137939												3	3	3	7.9	7.9	7.9	35.227	0	323.31	1580300000	8	109	3	0.816756735219429	0.194444444444444	-0.83202075958252	-4.09466036504949	0.523306521927152	0.419354838709677	-0.781235694885254	-1.96486351000319	0.41920547378667	0.260083916083916
21.4036922454834	17.9812545776367	21.2278785705566	20.7778816223145	20.8044376373291	20.8815898895264	21.3205299377441	20.9345226287842	23.7054595947266	NaN	23.2967014312744	NaN	NaN	NaN	NaN	23.0900020599365												3	3	3	31.9	31.9	31.9	8.3747	0	23.045	90227000	5	17	3	0	0.865256198347107	NaN	0	0	0.864323987538941	0.408758163452148	0	0	0.852274626865672
18.1816577911377	18.3246994018555	19.5026340484619	20.6001415252686	19.8577499389648	19.1510562896729	20.9675445556641	20.4181289672852	21.5787448883057	NaN	22.4823455810547	22.9801540374756	22.678783416748	NaN	23.3172760009766	23.6480102539063												3	3	3	49.2	49.2	49.2	6.8631	0	9.9304	79198000	4	18	3	0	0.862879120879121	-0.638492584228516	0	0	0.861639751552795	-0.903600692749023	0	0	0.849738095238095
NaN	NaN	18.8015193939209	18.8830070495605	21.4039001464844	NaN	19.4600601196289	20.1697444915771	NaN	NaN	NaN	NaN	NaN	NaN	NaN	NaN												3	3	3	18.5	18.5	18.5	22.67	0	8.2814	48097000	8	8	3	NaN	1	0	NaN	NaN	1	0	NaN	NaN	1
21.2542457580566	20.3858489990234	22.5137157440186	23.0004119873047	22.1355838775635	22.3118267059326	23.0510082244873	22.3020668029785	23.8215293884277	NaN	24.0707931518555	24.5551433563232	24.3074417114258	23.9151554107666	24.5026378631592	24.307580947876												3	3	3	45.2	45.2	45.2	11.189	0	51.694	264650000	5	20	3	0.685809262134609	0.171875	-0.293810844421387	-2.97938204148736	0	0.85897213622291	-0.249263763427734	0	0	0.847216617210682
18.9793014526367	18.3786926269531	21.4625873565674	21.4448566436768	20.9360332489014	20.4204940795898	21.9213619232178	21.3803100585938	NaN	22.8492679595947	23.6298980712891	23.5561370849609	23.2146015167236	22.8867130279541	23.7265033721924	23.8041019439697												3	3	3	23	23	23	13.338	0	21.763	162730000	8	17	3	0.754527418261366	0.189655172413793	-0.714645385742188	-3.52487393693083	0	0.856320987654321	-0.706869125366211	0	0	0.844710059171598
20.0924892425537	20.3819484710693	22.8993282318115	23.0926666259766	22.7766361236572	21.8295841217041	23.3443508148193	22.6861991882324	NaN	23.1129093170166	24.1823024749756	24.2959308624268	24.049596786499	23.2199420928955	24.2976112365723	24.1279392242432												3	3	3	29.7	29.7	29.7	11.088	0	231.37	285380000	6	19	3	0.481155250408353	0.245398773006135	-0.578005790710449	-1.75157866141072	0	0.853686153846154	-1.18302154541016	0	0	0.842218289085546
NaN	NaN	18.0612335205078	17.8039798736572	NaN	18.2741680145264	17.7118282318115	NaN	NaN	NaN	21.1099319458008	NaN	NaN	21.4815826416016	NaN	NaN												3	3	3	10.3	10.3	10.3	42.672	0	5.271	14477000	14	7	3	0	0.860515068493151	NaN	0	0	0.851067484662577	NaN	0	0	0.839741176470588
23.0501766204834	21.9241924285889	23.5094203948975	23.361988067627	23.4734554290771	22.2790355682373	23.5195331573486	23.0430335998535	25.084888458252	24.4971046447754	25.1568050384521	24.906005859375	25.2526302337646	24.944091796875	24.9669284820557	24.9295387268066												3	3	3	13.4	13.4	13.4	34.34	0	119.29	509460000	6	24	3	0.330125614236871	0.300518134715026	0.150127410888672	1.10734383792909	0.409864731913546	0.434782608695652	-0.240408897399902	-1.42682409142107	0.344673517902126	0.336051948051948
NaN	NaN	16.9147357940674	16.6182708740234	16.4564189910889	16.6552238464355	17.9516830444336	16.8580532073975	NaN	NaN	NaN	NaN	NaN	NaN	NaN	NaN												3	3	3	9	9	9	31.316	0	4.2506	13059000	15	8	3	NaN	1	0	NaN	NaN	1	0	NaN	NaN	1
18.176212310791	17.2883434295654	18.0650787353516	18.2948188781738	17.4028282165527	17.7355556488037	18.09547996521	17.2379932403564	24.7758026123047	NaN	24.5529766082764	NaN	24.4516143798828	24.7715282440186	24.5217514038086	24.4771671295166												4	4	4	13.2	13.2	13.2	57.706	0	7.8684	162960000	18	16	4	0.187815533555749	0.438914027149321	0.112112045288086	0.615158397086373	0	0.848464831804281	0.22282600402832	0	0	0.837278592375367
NaN	NaN	NaN	21.8555927276611	NaN	NaN	21.0308647155762	19.8994598388672	NaN	NaN	NaN	NaN	NaN	NaN	NaN	NaN												4	4	4	25.2	25.2	25.2	30.072	0	7.9627	49985000	4	6	4	NaN	1	0	NaN	NaN	1	0	NaN	NaN	1
NaN	NaN	18.3477592468262	NaN	20.3365802764893	19.4098472595215	19.4466953277588	17.9119300842285	NaN	NaN	NaN	NaN	22.8237266540527	22.8799076080322	22.3968372344971	NaN												4	4	4	16.9	16.9	16.9	38.714	0	10.158	38797000	10	11	4	0	0.85816393442623	0.426889419555664	0	NaN	1	0	NaN	0	0.834830409356725
19.5044574737549	20.7628784179688	26.31667137146	26.7474002838135	21.7921733856201	21.5541248321533	26.8718528747559	18.9733715057373	24.3276596069336	NaN	29.015739440918	29.6393413543701	24.7952098846436	24.3829116821289	29.045337677002	29.1125221252441												4	4	4	26.1	26.1	26.1	34.006	0	89.182	8810300000	6	78	4	1.46902289198474	0.1875	-4.48986911773682	-18.7279732046605	0	0.845878048780488	-4.68807983398438	0	0	0.832396501457726
21.4280300140381	22.7054595947266	21.7742252349854	21.3682098388672	20.8171424865723	21.5376796722412	22.173469543457	21.1766986846924	25.5988922119141	25.4261436462402	25.3332672119141	25.3978691101074	25.2945652008057	25.6138038635254	25.4268798828125	25.1870307922363												4	4	4	29.5	29.5	29.5	17.352	0	45.842	539450000	4	43	4	0.160275670250441	0.482300884955752	0.147229194641113	0.5266765146372	0.364024910959568	0.479674796747967	0.146949768066406	1.23825136612022	0.108809148975796	0.673326203208556
21.6608390808105	20.5861873626709	22.5732307434082	22.5600395202637	21.3865871429443	22.5827693939209	22.1325130462646	21.7300338745117	24.7362937927246	24.3683967590332	24.6214828491211	24.5517444610596	24.3913288116455	24.8341255187988	24.8611221313477	24.659107208252												4	4	4	22.8	22.8	22.8	34.508	0	126.48	399060000	7	21	4	0.138448754694146	0.48728813559322	-0.147387504577637	-0.457149026672228	0.0674445768253105	0.808290155440414	-0.0342683792114258	-0.229866748549459	0.0689116917029798	0.774416243654822
19.2243976593018	18.8936214447021	20.3139591217041	20.3527240753174	21.1465644836426	20.9749126434326	20.3419094085693	20.2992744445801	NaN	NaN	23.880823135376	23.767391204834	24.4158363342285	24.3162403106689	23.6318969726563	23.9202537536621												4	4	4	19.4	19.4	19.4	45.566	0	32.316	148930000	12	22	4	0.694157630993535	0.178861788617886	0.589962959289551	3.04141613282268	0	0.843306990881459	NaN	0	0	0.829976744186047
19.9975547790527	20.5714492797852	20.120096206665	21.1828937530518	21.5197982788086	20.1786460876465	21.5844917297363	21.4797096252441	24.0262260437012	23.4875068664551	23.4610137939453	23.4897136688232	23.4959468841553	23.4416446685791	23.5765781402588	23.6387615203857												4	4	4	14.3	14.3	14.3	37.436	0	9.1383	205350000	9	26	4	0.597207035142017	0.164383561643836	-0.138874053955078	-2.38439874246791	0.298876372848764	0.529411764705882	0.281502723693848	0.992221613426961	0.39928128264825	0.274013605442177
20.501350402832	NaN	23.3341541290283	24.1721878051758	24.3544063568115	NaN	24.2518367767334	23.7992668151855	NaN	NaN	NaN	NaN	NaN	NaN	NaN	NaN												4	4	4	24	24	24	33.486	0	6.7631	288000000	3	10	4	NaN	1	0	NaN	NaN	1	0	NaN	NaN	1
18.6538944244385	18.9867916107178	19.7185153961182	19.8159713745117	20.236780166626	19.05735206604	22.3009243011475	20.2017993927002	22.1444187164307	NaN	22.7612361907959	22.8691005706787	22.1482715606689	22.1394309997559	23.4331359863281	23.6680660247803												4	4	4	31.4	31.4	31.4	22.046	0	38.156	100240000	3	24	4	1.25946862347875	0.25	-1.4067497253418	-11.541586466989	0	0.838211480362538	-0.616817474365234	0	0	0.827571014492754
NaN	NaN	NaN	NaN	17.1963329315186	19.8125286102295	20.0056629180908	NaN	NaN	NaN	NaN	NaN	NaN	22.9359798431396	22.653247833252	NaN												4	4	4	28.6	28.6	28.6	31.619	0	19.696	39192000	11	8	4	0	0.855825613079019	NaN	0	NaN	1	0	NaN	0	0.825179190751445
26.3427581787109	25.8136005401611	27.7085285186768	26.9016170501709	26.934383392334	26.6191883087158	28.4942302703857	27.407787322998	28.2033576965332	28.4860420227051	28.594877243042	28.4460067749023	28.1573543548584	28.3664054870605	29.1498165130615	29.1079406738281												4	4	4	37	37	37	24.526	0	168.53	7604200000	3	111	4	1.03862532247293	0.166666666666667	-0.866998672485352	-6.91036653035163	0.248049375338585	0.567567567567568	-0.175742149353027	-0.814460419254041	0.164980117568363	0.567910112359551
28.8792057037354	27.8646106719971	29.0692253112793	29.2427272796631	29.326587677002	29.0627059936523	29.6058311462402	29.1760520935059	30.5440692901611	29.9600276947021	30.5474739074707	30.5721759796143	30.4677181243896	30.4788494110107	30.7785472869873	30.5306453704834												4	4	4	43.7	43.7	43.7	15.512	0	323.31	28589000000	5	97	4	0.40353396392328	0.259668508287293	-0.181312561035156	-1.39991753063148	0.304116349769511	0.525925925925926	-0.30777645111084	-1.01118571737421	0.277488105369478	0.449530864197531
22.0482330322266	19.2281131744385	24.6735744476318	22.2417640686035	20.4940433502197	21.0385189056396	24.6959896087646	24.2613372802734	28.1131191253662	27.9175815582275	29.303258895874	29.4536209106445	28.1477813720703	28.4752578735352	29.3876361846924	29.3763771057129												4	4	4	51.9	51.9	51.9	17.585	0	323.31	9507700000	5	110	4	1.00045552745997	0.146666666666667	-1.0704870223999	-6.32048762634083	1.09503865652364	0.212121212121212	-1.3630895614624	-7.88141780304493	0.583983312009012	0.164661417322835
20.295804977417	18.7759056091309	19.7925243377686	20.4753608703613	27.0633220672607	26.9936695098877	20.2834224700928	19.9557456970215	28.3880863189697	27.8909320831299	27.9445285797119	28.6595916748047	28.4708442687988	28.4430847167969	28.2798976898193	28.1924877166748												4	4	4	18.8	18.8	18.8	25.343	0	22.748	2629900000	9	26	4	1.06810133399186	0.186440677966102	0.220771789550781	7.40218712029162	0.0792550973810446	0.787234042553191	-0.162550926208496	-0.268187761485703	0.481006089125216	0.202898550724638
22.8205947875977	22.1675415039063	24.0586242675781	24.0327987670898	23.5937747955322	23.3697280883789	24.1571521759033	23.3084144592285	25.0936584472656	NaN	25.7498817443848	26.1658592224121	25.3888664245605	25.4311275482178	25.7220287322998	25.3723888397217												4	4	4	18.3	18.3	18.3	19.771	0	214.44	582410000	4	32	4	0.213888765433926	0.405529953917051	-0.137211799621582	-0.700237018723019	0	0.813630498533724	-0.656223297119141	0	0	0.822801152737752
17.4349384307861	17.2123832702637	17.675350189209	18.3329372406006	19.0496101379395	18.5607433319092	18.6063537597656	17.7124996185303	21.9971408843994	NaN	NaN	NaN	22.8046340942383	23.0002918243408	22.03271484375	NaN												4	4	4	17.5	17.5	17.5	35.199	0	13.087	57571000	12	15	4	0	0.8535	0.771919250488281	0	0	0.835686746987952	NaN	0	0	0.820436781609195
NaN	17.423412322998	17.9312801361084	19.2259750366211	17.4432182312012	17.2349109649658	19.6574058532715	18.2673721313477	NaN	NaN	21.8217430114746	21.896448135376	NaN	21.6737899780273	21.7734203338623	NaN												4	4	4	21.6	21.6	21.6	23.874	0	8.7758	41488000	11	13	4	0	0.894837606837607	NaN	0	0	0.833177177177177	NaN	0	0	0.818085959885387
17.9090614318848	16.8146572113037	18.5468711853027	19.3266525268555	19.1587677001953	16.6808547973633	19.6480770111084	18.3906650543213	NaN	NaN	NaN	21.7333068847656	21.5027122497559	NaN	21.7551136016846	NaN												4	4	4	16.1	16.1	16.1	23.68	0	8.0091	29317000	9	12	4	0	0.897394285714286	-0.252401351928711	0	0	0.830682634730539	NaN	0	0	0.815748571428571
17.982536315918	16.7909336090088	16.967586517334	17.3519916534424	15.8841466903687	16.4859714508057	17.1588668823242	16.7408351898193	23.4724636077881	NaN	NaN	23.2661361694336	22.7720108032227	22.892692565918	23.1235733032227	23.3387851715088												4	4	4	15.7	15.7	15.7	45.184	0	8.4072	80040000	16	18	4	1.1243857820489	0.211538461538462	-0.39882755279541	-8.43810657573495	0	0.828202985074627	NaN	0	0	0.813424501424501
17.2751235961914	16.7918243408203	18.4026203155518	18.3302249908447	18.3773384094238	18.118221282959	19.0465755462646	17.49560546875	NaN	NaN	22.2610645294189	22.101879119873	22.128490447998	22.1019096374512	21.9942436218262	NaN												4	4	4	15.7	15.7	15.7	39.223	0	7.7057	55426000	20	16	4	0	0.899965616045845	0.134246826171875	0	0	0.825738095238095	NaN	0	0	0.811113636363636
20.9159755706787	19.2104339599609	19.9781303405762	21.0900344848633	20.9643039703369	20.9972095489502	20.5026149749756	20.1523933410645	25.682523727417	24.5917205810547	24.5354022979736	25.4652881622314	25.4320201873779	25.4181537628174	24.7953586578369	24.9357109069824												4	4	4	11.4	11.4	11.4	54.456	0	85.884	514740000	22	25	4	1.05958028116586	0.17741935483871	0.559552192687988	7.25660750726609	0.0388935136060575	0.86	0.136776924133301	0.135376520993031	0.186911183988522	0.530576271186441
16.1644153594971	NaN	18.3620891571045	17.138011932373	18.0396575927734	16.7594203948975	18.3912105560303	17.4417610168457	NaN	NaN	22.0236415863037	22.0845623016357	21.6430187225342	NaN	22.6272735595703	22.1957149505615												4	4	4	11.3	11.3	11.3	55.106	0	16.034	59506000	21	16	4	0	0.926513274336283	-0.984254837036133	0	0	0.823287833827893	NaN	0	0	0.808815864022663
16.7686233520508	NaN	NaN	NaN	18.7147483825684	17.8381824493408	18.8717422485352	17.3406505584717	NaN	NaN	NaN	NaN	NaN	NaN	NaN	NaN												4	4	4	28.8	28.8	28.8	19.445	0	9.6814	19781000	11	8	4	NaN	1	0	NaN	NaN	1	0	NaN	NaN	1
18.5896663665771	20.0741786956787	20.7983570098877	22.021879196167	21.4962387084961	21.0072383880615	21.4889049530029	21.1864643096924	24.0544891357422	23.7622299194336	23.7953090667725	24.1900882720947	23.839900970459	NaN	NaN	24.2737674713135												4	4	4	25.8	25.8	25.8	22.446	0	8.5445	193470000	8	16	4	0	0.946048192771084	NaN	0	0.0722541260727025	0.796875	-0.0843391418457031	-0.245515066378683	0	0.806531073446328
18.8386135101318	NaN	18.779821395874	19.9691619873047	20.1041831970215	20.2105045318604	20.7056484222412	19.5704307556152	21.8815898895264	NaN	NaN	22.2977924346924	22.9271621704102	22.601411819458	22.8970756530762	22.4947509765625												4	4	4	22.5	22.5	22.5	27.063	0	9.9684	101230000	12	19	4	0.488153939834877	0.25	0.0683736801147461	1.78581214038409	0	0.820852071005917	NaN	0	0	0.804259154929577
15.8649845123291	15.6270780563354	16.1614856719971	16.3463230133057	16.7003593444824	17.8364562988281	17.0078811645508	18.4268131256104	21.4433403015137	NaN	21.8095874786377	21.6218967437744	22.1111755371094	NaN	21.8268718719482	21.9637393951416												4	4	4	16.8	16.8	16.8	37.851	0	9.8262	39383000	17	17	4	0	0.943207207207207	0.284303665161133	0	0	0.818430678466077	-0.366247177124023	0	0	0.859975903614458
18.4633960723877	20.0621032714844	18.3559532165527	19.4048042297363	20.2524566650391	19.7102489471436	19.8942432403564	19.2605419158936	23.7785625457764	23.4957027435303	23.4903259277344	24.2684936523438	25.1129093170166	24.68896484375	24.3790149688721	24.5599346160889								+	LFQ intensity LGB 14h_LFQ intensity WT 14h			4	4	4	36	36	36	28.823	0	60.278	352430000	10	31	4	0.409822124082804	0.267045454545455	0.431462287902832	1.42664202848737	0.138302477354164	0.687861271676301	-0.242277145385742	-0.456683995944518	1.41642902668302	0.04
NaN	17.2885227203369	19.4713573455811	19.4954872131348	20.3337440490723	19.1019039154053	21.503002166748	20.258451461792	NaN	NaN	22.2000923156738	22.7555618286133	22.6218509674072	NaN	23.1398048400879	22.7715682983398												4	4	4	25.9	25.9	25.9	18.066	0	11.782	85104000	8	20	4	0	0.940383233532934	-0.517953872680664	0	0	0.816023529411765	NaN	0	0	0.862574018126888
19.5237464904785	19.61155128479	19.8098773956299	20.134204864502	19.8280506134033	19.8887691497803	20.2462062835693	19.9243507385254	NaN	NaN	27.3137168884277	27.5607070922852	27.1913108825684	NaN	NaN	27.4976978302002												4	3	3	1.6	1.4	1.4	316.35	0	20.584	1538800000	109	16	4	0	0.937576119402985	NaN	0	0	0.867025	NaN	0	0	0.865187878787879
21.1246471405029	19.8769817352295	19.7257385253906	20.6235485076904	22.1846504211426	22.1109523773193	22.2583351135254	21.6461868286133	23.5238456726074	23.4948482513428	23.0472183227539	22.9301605224609	24.1441383361816	24.0886936187744	23.8210430145264	23.8234729766846								+	LFQ intensity LGB 14h_LFQ intensity WT 14h	+	LFQ intensity LGB 24h_LFQ intensity WT 24h	4	4	4	45.6	45.6	45.6	14.8	0	47.73	249060000	6	28	4	1.20463700854678	0.230769230769231	0.294157981872559	10.1653429126982	1.26995357432834	0.388888888888889	0.520657539367676	11.8250124542442	2.5775338938066	0
20.3788833618164	NaN	22.9131298065186	21.4840927124023	22.962345123291	21.013521194458	22.9329566955566	22.7295780181885	22.5672073364258	NaN	24.2032928466797	23.8509082794189	24.1854057312012	23.2182140350342	24.1586170196533	24.2405986785889												4	4	4	52.3	52.3	52.3	9.4405	0	37.624	224680000	6	23	4	0.286780852795614	0.331707317073171	-0.497797966003418	-0.948933679229333	0	0.840751515151515	-1.63608551025391	0	0	0.900668769716088
18.9352569580078	18.0496349334717	19.2003860473633	19.9894008636475	20.1971263885498	19.9514846801758	20.0118160247803	19.153507232666	23.3892936706543	22.2003021240234	22.6748905181885	23.5501594543457	23.4456901550293	23.4258556365967	23.0791854858398	23.4813613891602												4	4	4	14.7	14.7	14.7	51.647	0	50.565	176570000	13	27	4	0.224982207738524	0.376744186046512	0.155499458312988	0.73694605771621	0.0915761199918437	0.760869565217391	-0.317727088928223	-0.307836236344636	0.404761908399907	0.272164383561644
NaN	NaN	15.689151763916	NaN	15.6845569610596	15.8728189468384	18.0872135162354	NaN	NaN	NaN	NaN	NaN	21.1402740478516	NaN	21.381685256958	NaN												4	4	4	9	9	9	67.214	0	8.6479	19866000	32	9	4	0	0.934785714285714	-0.241411209106445	0	NaN	1	0	NaN	0	0.93000651465798
NaN	14.4044094085693	15.6630296707153	NaN	15.7364015579224	15.4382066726685	17.3382148742676	NaN	NaN	NaN	NaN	NaN	NaN	NaN	NaN	NaN												4	4	4	4.6	4.6	4.6	102.82	0	6.2159	13192000	39	6	4	NaN	1	0	NaN	NaN	1	0	NaN	NaN	1
19.3614902496338	18.6911163330078	20.286584854126	21.2998905181885	21.3096923828125	21.719669342041	21.3166675567627	20.9556045532227	23.0449848175049	NaN	22.6949596405029	22.8300666809082	23.3330631256104	23.4596405029297	23.0167217254639	22.6587924957275												4	4	4	41.3	41.3	41.3	15.369	0	13.129	146290000	6	22	4	0.584181501547885	0.163265306122449	0.558594703674316	2.30582904563009	0	0.869742946708464	0.350025177001953	0	0	0.926987012987013
19.735803604126	18.7719802856445	21.0274257659912	21.3919448852539	20.9822444915771	20.3057460784912	21.9117774963379	20.2475986480713	23.1340808868408	23.181999206543	24.1905403137207	23.5602264404297	24.4075622558594	23.8089199066162	24.3057041168213	24.0765113830566								+	LFQ intensity LGB 14h_LFQ intensity WT 14h			4	4	4	38.8	38.8	38.8	17.837	0	40.681	340740000	9	24	4	0.13575781279167	0.483193277310924	-0.0828666687011719	-0.448595235882663	0.551088977913029	0.404494382022472	-0.717343330383301	-2.11533258902834	1.06034544146953	0.0485479452054794
19.288028717041	17.691047668457	19.3646774291992	18.9631042480469	20.1002101898193	20.2546501159668	19.5845928192139	19.2428150177002	22.3535594940186	NaN	22.0374145507813	NaN	22.1251201629639	22.686840057373	21.7484550476074	22.1376495361328												4	4	4	32.4	32.4	32.4	20.749	0	14.897	54104000	8	18	4	0.930762726130763	0.174418604651163	0.46292781829834	5.36648867367583	0	0.906692810457516	0.316144943237305	0	0	0.923987055016181
15.9190731048584	NaN	16.5237922668457	16.5820693969727	17.9022464752197	17.5666637420654	18.0058002471924	NaN	NaN	NaN	NaN	NaN	NaN	20.8014392852783	20.7780418395996	NaN												4	4	4	20.3	20.3	20.3	30.43	0	10.801	17456000	16	9	4	0	0.932011869436202	NaN	0	NaN	1	0	NaN	0	0.921006451612903
NaN	14.3628339767456	16.7178630828857	16.1770496368408	17.2175025939941	16.6528453826904	17.965389251709	16.6375026702881	NaN	NaN	20.9573059082031	NaN	21.3537483215332	20.9209251403809	21.4047317504883	21.0223541259766												4	4	4	8.8	8.8	8.8	59.666	0	7.2115	25240000	28	14	4	0.691470131839593	0.17741935483871	-0.0762062072753906	-3.02132486388385	0	0.93416835016835	NaN	0	0	0.91804501607717
18.2731666564941	17.2018947601318	18.0722694396973	18.1235866546631	19.893798828125	19.6146621704102	18.3584022521973	18.2310237884521	NaN	NaN	22.4952640533447	NaN	22.5130157470703	22.7131805419922	22.3768177032471	NaN												4	4	4	17.4	17.4	17.4	29.645	0	8.7453	65988000	12	16	4	0	0.929254437869823	0.136198043823242	0	0	0.93103355704698	NaN	0	0	0.915102564102564
17.5429859161377	NaN	18.0368175506592	19.2075290679932	17.6463203430176	17.3462028503418	18.9245681762695	18.7328433990479	NaN	NaN	NaN	22.2433032989502	21.7693099975586	NaN	21.8995113372803	NaN												4	4	4	20.2	20.2	20.2	36.309	0	15.669	46696000	14	14	4	0	0.923788235294118	-0.13020133972168	0	0	0.927919732441472	NaN	0	0	0.912178913738019
23.0118160247803	22.1026477813721	23.777660369873	23.6992225646973	24.3011054992676	23.7066192626953	22.7393760681152	24.6277294158936	26.3147029876709	25.8314685821533	26.9875011444092	26.8594646453857	26.984354019165	26.8485221862793	27.8545989990234	27.4974708557129								+	LFQ intensity LGB 14h_LFQ intensity WT 14h			4	4	4	39.3	39.3	39.3	25.223	0	60.921	2132700000	8	34	4	1.03580270308418	0.164179104477612	-0.759596824645996	-6.86497504805082	0.882498951002401	0.270833333333333	-0.850397109985352	-4.78830023734602	1.10621583450098	0.0513623188405797
21.84521484375	20.6098213195801	21.6685199737549	22.0196418762207	22.3181858062744	22.1540031433105	22.3034896850586	21.6388282775879	24.6632957458496	24.2776737213135	24.2508983612061	24.0812339782715	24.7396965026855	24.733814239502	24.3944721221924	24.2915115356445												4	4	4	35.7	35.7	35.7	15.402	0	86.344	302760000	8	33	4	1.10744852416996	0.207547169811321	0.393763542175293	8.11228559640058	0.663543466927458	0.368421052631579	0.304418563842773	2.8192432699781	0.520874006918532	0.181155555555556
18.3744106292725	17.7303905487061	19.1749210357666	20.0278301239014	19.5709667205811	19.0476665496826	19.7359523773193	19.3312530517578	NaN	NaN	NaN	23.210147857666	23.2208576202393	22.9364471435547	23.3270435333252	23.1111907958984												4	4	4	23.4	23.4	23.4	36.021	0	16.295	112940000	12	21	4	0.817067601913531	0.196261682242991	-0.140464782714844	-4.09770754507011	0	0.924826666666667	NaN	0	0	0.909273885350318
20.8376121520996	19.7777042388916	20.650707244873	21.7641754150391	21.9303779602051	21.5537033081055	21.8084087371826	21.2452793121338	23.9488677978516	23.5577735900879	23.8620223999023	24.5792293548584	24.9022388458252	24.6315650939941	24.9426174163818	24.3181037902832								+	LFQ intensity LGB 14h_LFQ intensity WT 14h			4	4	4	30.1	30.1	30.1	34.23	0	323.31	275400000	8	22	4	0.235407592847102	0.370892018779343	0.136541366577148	0.771769246525869	0.256493116972443	0.561643835616438	-0.467305183410645	-0.843281951024749	1.29341736410625	0.0350877192982456
15.5578527450562	24.0102634429932	16.5293846130371	17.0050315856934	23.7344856262207	18.0217723846436	23.8012428283691	NaN	NaN	NaN	NaN	NaN	27.3345813751221	27.3984394073486	27.0770416259766	NaN												4	4	4	14.2	14.2	14.2	39.677	0	13.376	885480000	19	17	4	0	0.902551724137931	0.257539749145508	0	NaN	1	0	NaN	0	0.906387301587302
19.6643161773682	18.6483936309814	20.9033794403076	22.1169586181641	20.4426326751709	20.3654899597168	21.55908203125	21.7763156890869	NaN	22.5837116241455	NaN	23.9124164581299	23.4950923919678	23.5180931091309	23.9636688232422	23.9757881164551												4	4	4	31.6	31.6	31.6	20.685	0	49.824	174690000	6	20	4	2.12619239584247	0.5	-0.463135719299316	-85.124101665206	0	0.92175415282392	-1.32870483398438	0	0	0.903518987341772
19.1063327789307	18.0888195037842	19.4759941101074	18.9646854400635	19.8170967102051	20.5102653503418	19.5596790313721	18.5160312652588	NaN	NaN	22.2179183959961	NaN	22.7916774749756	23.1298732757568	NaN	NaN												4	4	4	35.1	35.1	35.1	18.814	0	10.152	53599000	8	13	4	0	0.921079178885631	NaN	0	0	0.918701986754967	NaN	0	0	0.897836477987421
24.7375831604004	23.8077411651611	25.806095123291	25.6565456390381	25.3646278381348	25.1501941680908	26.32373046875	25.996021270752	26.8195819854736	26.7948875427246	27.8451766967773	27.4765338897705	27.3256874084473	27.2188186645508	27.7731647491455	27.9174671173096								+	LFQ intensity LGB 14h_LFQ intensity WT 14h			4	4	4	17.2	17.2	17.2	41.774	0	118.14	2255600000	4	62	4	0.862194355669441	0.181818181818182	-0.573062896728516	-4.56312743951521	0.897696335679366	0.276595744680851	-0.853620529174805	-4.96365511734173	1.86565485665116	0
19.7448463439941	18.8262825012207	20.6577014923096	21.2048454284668	20.3246555328369	19.0586471557617	20.1874923706055	20.1854362487793	NaN	22.2637042999268	22.8840141296387	23.1643676757813	22.5312671661377	21.9707069396973	22.2820949554443	23.1647510528564												4	4	4	50	50	50	8.831	0	54.087	101430000	6	20	4	0.199991426356775	0.4337899543379	-0.47243595123291	-0.654698735629298	0	0.9156699669967	-0.900663375854492	0	0	0.867817629179331
18.9221897125244	NaN	18.8569297790527	19.2055263519287	21.1994037628174	20.3957138061523	21.2137126922607	20.8329849243164	NaN	NaN	NaN	NaN	22.10693359375	22.2651920318604	21.8392276763916	22.1436710357666												4	4	4	72	72	72	7.9568	0	13.697	48318000	5	14	4	0.640690476161036	0.177777777777778	0.194613456726074	2.66256540062367	NaN	1	0	NaN	0	0.895021943573668
NaN	15.5354881286621	NaN	16.598503112793	18.2747611999512	18.3236885070801	16.5322799682617	16.1721534729004	NaN	NaN	NaN	NaN	NaN	NaN	NaN	NaN												4	4	4	9.2	9.2	9.2	48.814	0	9.948	19211000	20	9	4	NaN	1	0	NaN	NaN	1	0	NaN	NaN	1
NaN	NaN	NaN	NaN	16.8375053405762	16.5304222106934	17.3032283782959	15.6031045913696	NaN	NaN	NaN	NaN	21.751932144165	22.341121673584	21.4519653320313	NaN												4	4	4	11.7	11.7	11.7	55.395	0	11.633	23107000	27	8	NaN	0	0.918385964912281	0.299966812133789	0	NaN	1	0	NaN	0	0.892225
NaN	NaN	16.2043800354004	NaN	NaN	NaN	17.8333110809326	16.3374652862549	NaN	NaN	NaN	NaN	NaN	NaN	NaN	NaN												4	4	4	9.4	9.4	9.4	55.986	0	5.3726	10625000	23	5	4	NaN	1	0	NaN	NaN	1	0	NaN	NaN	1
NaN	NaN	19.7651309967041	18.2903690338135	17.8443870544434	18.3538875579834	19.806547164917	18.0811405181885	NaN	NaN	22.4239864349365	NaN	NaN	21.1844081878662	NaN	NaN												4	4	4	36.7	36.7	36.7	16.28	0	7.1707	33052000	10	11	4	0	0.915708454810496	NaN	0	0	0.912657894736842	NaN	0	0	0.889445482866044
18.7598743438721	NaN	19.6552410125732	20.6924285888672	18.411750793457	18.7867603302002	19.7662467956543	18.9293746948242	22.4507827758789	NaN	23.1338443756104	22.9046649932861	22.2310485839844	22.3226222991943	22.8243293762207	NaN												4	4	4	23	23	23	32.65	0	11.067	87341000	10	15	4	0	0.913046511627907	-0.593280792236328	0	0	0.909665573770492	-0.683061599731445	0	0	0.886683229813665
NaN	NaN	21.6411685943604	20.1393356323242	19.0134258270264	NaN	20.6051254272461	20.9607028961182	NaN	NaN	23.8822231292725	23.9643745422363	23.6872043609619	NaN	23.9442272186279	23.6336727142334												4	4	4	29.4	29.4	29.4	17.518	0	10.438	143640000	9	11	4	0	0.9104	-0.257022857666016	0	0	0.903739413680782	NaN	0	0	0.883938080495356
NaN	NaN	25.1596565246582	25.5481910705566	NaN	24.9435558319092	25.375638961792	19.2766017913818	NaN	NaN	28.15797996521	28.1539287567139	NaN	28.1383876800537	28.3621044158936	NaN												4	4	4	34.1	34.1	34.1	14.29	0	6.8019	1305200000	8	11	4	0	0.907768786127168	NaN	0	0	0.875230283911672	NaN	0	0	0.88120987654321
18.3189315795898	17.3962364196777	20.2854557037354	19.1225757598877	20.4145202636719	17.7189350128174	17.8677978515625	18.8300018310547	22.1106967926025	22.3256435394287	23.0590362548828	23.1027755737305	23.2632732391357	21.9825572967529	21.6056671142578	22.9567031860352												4	4	4	23.4	23.4	23.4	23.608	0	26.368	132980000	11	24	4	0.076629299777543	0.628099173553719	0.341730117797852	0.259697810400958	1.20092427478927	0.304347826086956	-0.862735748291016	-10.0782513758606	0.224264790352289	0.500511627906977
NaN	NaN	16.5597648620605	14.9132165908813	NaN	NaN	16.8550148010254	15.6013069152832	NaN	NaN	21.2141265869141	NaN	NaN	NaN	21.2809906005859	NaN												4	4	4	3.7	3.7	3.7	128.78	0	8.0586	15968000	54	8	4	0	0.905152737752161	NaN	0	0	0.900805194805195	NaN	0	NaN	1
21.8472423553467	21.2450466156006	21.6216278076172	21.8842372894287	22.3661575317383	22.3446216583252	22.4307384490967	21.6466274261475	23.5763473510742	23.6306762695313	23.1229419708252	23.0157852172852	23.7073574066162	23.8747406005859	23.5640697479248	23.1869792938232												4	4	4	35.3	35.3	35.3	17.83	0	13.57	231880000	5	29	4	0.432694038069329	0.266272189349112	0.415524482727051	1.52633459561902	1.0199532210741	0.25	0.534148216247559	6.61542550050198	0.777947773819647	0.0926355140186916
NaN	NaN	15.0677700042725	NaN	NaN	16.0546264648438	16.6268501281738	15.7619152069092	NaN	NaN	NaN	NaN	NaN	NaN	NaN	NaN												4	4	4	7.5	7.5	7.5	69.404	0	7.0019	12610000	30	9	4	NaN	1	0	NaN	NaN	1	0	NaN	NaN	1
18.186695098877	16.467191696167	NaN	16.7878761291504	18.6964588165283	18.5295906066895	17.4949016571045	17.2885227203369	21.6340923309326	NaN	NaN	NaN	21.8890380859375	NaN	NaN	NaN												4	4	4	12.2	12.2	12.2	38.868	0	8.4992	29887000	16	10	4	0	1	NaN	0	0	0.89788996763754	NaN	0	0	0.878498461538462
17.4466953277588	NaN	NaN	NaN	19.8127002716064	18.9133052825928	17.9034233093262	NaN	NaN	NaN	NaN	NaN	22.3883228302002	21.9908885955811	NaN	NaN												4	4	4	22.8	22.8	22.8	30.991	0	8.9286	23471000	10	8	4	0	1	NaN	0	NaN	1	0	NaN	0	0.875803680981595
22.7638912200928	22.3797302246094	NaN	NaN	16.3175182342529	NaN	18.4820747375488	15.616491317749	NaN	NaN	NaN	NaN	NaN	NaN	NaN	NaN												4	4	4	17.1	17.1	17.1	30.229	0	10.885	209240000	16	7	4	NaN	1	0	NaN	NaN	1	0	NaN	NaN	1
23.2895431518555	22.4609394073486	22.9136409759521	23.2560920715332	23.2502460479736	23.447078704834	23.7829685211182	22.8036880493164	25.8057994842529	25.5425338745117	25.335075378418	25.4143524169922	25.669958114624	25.9571285247803	25.718843460083	25.4411373138428												5	5	5	38	38	38	17.114	0	67.194	894300000	7	50	5	0.251707842919853	0.366666666666667	0.233552932739258	0.826916713375968	0.480503097802261	0.436893203883495	0.299452781677246	1.74841166873618	0.260786051486608	0.456775757575758
22.3645553588867	21.0598621368408	20.8438358306885	21.517204284668	22.1789493560791	22.7671089172363	21.993932723999	20.0462017059326	24.7169094085693	24.2922134399414	23.2390403747559	23.8486175537109	24.2731990814209	24.8707942962646	23.874927520752	23.5613918304443												5	5	5	25.3	25.3	25.3	38.788	0	57.938	334340000	7	32	5	0.505811562257942	0.243589743589744	0.853837013244629	1.87423565245607	0.502572852472506	0.408163265306122	0.960732460021973	1.85779252273369	0.0599795931466538	0.807276381909548
20.5948677062988	19.1061019897461	20.9819660186768	21.3019008636475	19.5124664306641	20.8074264526367	21.9361419677734	21.4646339416504	22.9895038604736	NaN	23.4932613372803	23.5070018768311	22.9732494354248	23.0250110626221	23.9366989135742	23.9103126525879										+	LFQ intensity LGB 24h_LFQ intensity WT 24h	5	5	5	27.5	27.5	27.5	35.484	0	146.42	178230000	8	27	5	1.57033953524712	0.3	-0.924375534057617	-23.6570828858733	0	0.894993548387097	-0.503757476806641	0	0	0.873125382262997
23.8118629455566	23.3086929321289	24.9169788360596	24.4697341918945	25.1195735931396	24.3042411804199	24.2365169525146	24.4445533752441	25.4017143249512	25.5138530731201	25.6333675384521	25.9016399383545	25.8858814239502	25.7945652008057	25.2598304748535	26.0095596313477								+	LFQ intensity LGB 14h_LFQ intensity WT 14h			5	5	5	24	24	24	24.154	0	132.02	898980000	5	43	5	0.148380431558631	0.491379310344828	0.205528259277344	0.488744755641229	0.803576132119812	0.285714285714286	-0.309720039367676	-3.96737072282828	1.46931114288824	0.0444444444444444
18.8819026947021	18.4943943023682	21.7083892822266	21.4337978363037	21.7023124694824	18.7595176696777	20.0715618133545	21.2601184844971	23.1962108612061	NaN	24.9911842346191	24.9070148468018	24.5602264404297	NaN	NaN	24.444995880127												5	5	5	40.4	40.4	40.4	22.067	0	12.859	283510000	8	22	5	0	1	NaN	0	0	0.89211575562701	-1.79497337341309	0	0	0.870463414634146
21.7527885437012	20.5629062652588	21.114387512207	22.0463352203369	21.9463882446289	21.264820098877	21.7873191833496	20.9790363311768	24.4926509857178	24.0054740905762	23.7987728118896	24.3921146392822	24.240161895752	23.9561538696289	23.9482440948486	23.7332439422607												5	5	5	27.6	27.6	27.6	34.993	0	108.11	240940000	7	38	5	1.07146410878439	0.192982456140351	0.257413864135742	7.46042012161415	0.084264417054225	0.780748663101604	0.153618812561035	0.284342713101255	0.189731592890821	0.533590909090909
20.1446971893311	18.373987197876	18.321268081665	19.3379096984863	19.2644424438477	19.347110748291	19.1082992553711	18.6433620452881	22.6877593994141	22.1457862854004	21.2209300994873	21.7935237884521	21.5948219299316	21.8520908355713	21.2825756072998	NaN												5	5	5	17.2	17.2	17.2	35.076	0	12.345	57124000	12	22	5	0	1	0.312246322631836	0	0.455986920675922	0.429906542056075	0.9095458984375	1.63210656554075	0.832666179519287	0.07368
23.6233253479004	22.3009510040283	24.2672080993652	24.1608486175537	23.9225234985352	24.3158950805664	24.659761428833	24.104455947876	27.8112125396729	27.4262237548828	27.9184913635254	27.9108505249023	27.8801116943359	28.2786140441895	28.0010452270508	28.1097354888916												5	5	5	24.5	24.5	24.5	22.91	0	323.31	2777100000	6	53	5	0.0478731929450209	0.742063492063492	0.0239725112915039	0.165434861298496	0.442117747290016	0.423423423423423	-0.295952796936035	-1.56859365443618	0.622931597188565	0.155016393442623
19.2604961395264	18.3686256408691	20.0667095184326	20.6560440063477	20.1137523651123	19.5959968566895	20.7251739501953	20.3877429962158	23.0952129364014	NaN	NaN	23.6998596191406	23.2609786987305	NaN	23.6431732177734	23.6838893890381												5	5	5	25.1	25.1	25.1	28.851	0	14.034	125270000	12	22	5	0	1	-0.382194519042969	0	0	0.88925641025641	NaN	0	0	1
26.8775978088379	26.0373516082764	27.2883281707764	28.0007762908936	27.1483135223389	27.0316009521484	28.0869426727295	27.5422973632813	28.830472946167	28.4006805419922	29.4036293029785	29.6022071838379	28.8255977630615	28.6654319763184	29.3379859924316	29.6879920959473												5	5	5	21.2	21.2	21.2	28.237	0	323.31	10044000000	6	122	5	0.689771877141333	0.173228346456693	-0.767474174499512	-3.00868859752427	0.66425768978147	0.373333333333333	-0.887341499328613	-2.82426308328806	0.201973451874559	0.526011560693642
20.3201446533203	18.6805458068848	18.5537109375	20.8274917602539	20.0682849884033	20.0127716064453	19.0206050872803	18.7495021820068	23.5705699920654	22.5248031616211	23.015172958374	23.1137371063232	23.0438346862793	23.2799434661865	22.8252220153809	23.1022300720215												5	5	5	13.5	13.5	13.5	50.38	0	64.962	137200000	9	24	5	1.18399147774924	0.227272727272727	0.198163032531738	9.69029520123117	0.00817699302087826	0.965853658536585	-0.0167684555053711	-0.0293070026451808	0.0700530040274366	0.777230769230769
NaN	14.0437965393066	16.1966781616211	15.4941368103027	16.9862651824951	17.1394119262695	16.5299339294434	16.6973743438721	NaN	NaN	20.6558704376221	20.8957080841064	21.6426677703857	21.7871990203857	NaN	21.3402805328369												5	5	5	10.4	10.4	10.4	59.722	0	11.703	28097000	28	16	5	0	1	0.446918487548828	0	0	0.886415335463259	NaN	0	0	0.802
14.4453382492065	NaN	14.4783267974854	14.8287811279297	16.0056896209717	15.2640762329102	16.8842906951904	14.9273147583008	NaN	NaN	NaN	NaN	20.3535861968994	20.8475093841553	NaN	NaN												5	5	5	6.9	6.9	6.9	82.362	0	39.955	15585000	39	13	5	0	1	NaN	0	NaN	1	0	NaN	0	1
21.3248748779297	19.6171951293945	21.7100296020508	22.2170600891113	22.1321048736572	21.6591835021973	22.1770648956299	20.6906394958496	23.0166873931885	22.6876735687256	23.8884620666504	23.7352085113525	23.8100986480713	23.4069137573242	23.9304866790771	23.8447933197021												5	5	5	46.5	46.5	46.5	11.47	0	18.811	224610000	7	28	5	0.482551047360758	0.248447204968944	-0.279133796691895	-1.75837002949711	1.23555380627214	0.35	-0.959654808044434	-10.9200425397997	0.996628818660446	0.0575189873417722
15.7575721740723	NaN	17.1511554718018	16.1093006134033	18.2797107696533	NaN	18.8158149719238	19.117130279541	NaN	NaN	NaN	NaN	22.0145778656006	NaN	21.9338397979736	NaN												5	5	5	13.6	13.6	13.6	53.3	0	25.521	41190000	22	13	5	0	1	0.0807380676269531	0	NaN	1	0	NaN	0	1
19.8730812072754	19.0962257385254	21.9821739196777	21.7226734161377	20.7301578521729	20.2288188934326	23.4878749847412	21.1538162231445	NaN	NaN	23.8484268188477	23.5306491851807	22.9402713775635	NaN	24.2721309661865	23.6388721466064												5	5	5	42	42	42	15.939	0	12.25	162880000	6	20	5	0	1	-1.33185958862305	0	0	0.883592356687898	NaN	0	0	1
18.1841773986816	NaN	NaN	16.7463569641113	16.5604076385498	16.3147430419922	16.5488967895508	NaN	21.8988475799561	NaN	NaN	NaN	NaN	NaN	20.2536125183105	NaN												5	5	5	9.1	9.1	9.1	83.055	0	12.207	23265000	28	10	5	0	1	NaN	0	0	0.880787301587302	NaN	0	0	1
NaN	NaN	15.0107898712158	16.9015979766846	14.4892206192017	NaN	16.5824661254883	15.7429141998291	NaN	NaN	NaN	NaN	NaN	NaN	NaN	NaN												5	4	4	8.3	6.9	6.9	101.51	0	15.847	16646000	43	10	5	NaN	1	0	NaN	NaN	1	0	NaN	NaN	1
17.5303153991699	NaN	18.9149684906006	17.5876903533936	19.0953502655029	19.028018951416	18.6930923461914	17.245626449585	21.6668300628662	NaN	22.2935333251953	21.4580383300781	22.1258449554443	21.8613967895508	21.8935623168945	21.6150856018066												5	5	5	33.2	33.2	33.2	26.35	0	31.378	64564000	12	22	5	1.7291985444516	0.333333333333333	0.239296913146973	34.1157036029912	0	0.878	-0.626703262329102	0	0	1
16.163236618042	16.2520732879639	18.4039115905762	18.4849872589111	18.3417358398438	17.4381103515625	18.786506652832	18.1336040496826	22.2562637329102	NaN	22.2640762329102	22.2671661376953	22.3707656860352	22.1125755310059	22.5598526000977	22.2707061767578												5	5	5	19.7	19.7	19.7	40.314	0	21.557	81547000	21	28	5	1.24711969738438	0.243243243243243	-0.173608779907227	-11.2163894023413	0	1	-0.0078125	0	0	1
18.0442028045654	17.5258884429932	20.0116806030273	19.5502777099609	18.9900379180908	18.9513702392578	17.6578769683838	17.1709423065186	22.4268798828125	NaN	22.2938709259033	NaN	23.029296875	23.25537109375	22.3568134307861	22.4775619506836												5	5	5	45.2	45.2	45.2	16.988	0	18.508	76500000	9	21	5	1.33580293557612	0.285714285714286	0.725146293640137	13.7695985223013	0	0.872477987421384	0.13300895690918	0	0	1
16.3827419281006	NaN	16.8424243927002	18.2064323425293	17.1343059539795	16.6358032226563	17.9885406494141	16.607027053833	NaN	NaN	NaN	20.905143737793	21.43359375	21.3951377868652	21.4466247558594	NaN												5	5	5	25.6	25.6	25.6	30.999	0	9.9746	31650000	17	17	5	0	1	-0.013031005859375	0	0	1	NaN	0	0	1
18.0319271087646	17.7073860168457	18.658992767334	18.1211585998535	19.3355560302734	18.8941555023193	19.5494689941406	18.9175052642822	21.3471641540527	21.6273403167725	21.7043418884277	21.4831581115723	21.9386920928955	21.8558959960938	21.8119010925293	21.7141036987305												5	5	5	20.9	20.9	20.9	30.46	0	11.979	74666000	14	29	5	1.4495210693338	0.2	0.134291648864746	17.9040050858233	0.128281227546983	0.695402298850575	-0.106497764587402	-0.424835556975846	0.970865157605444	0.0534588235294118
21.1180686950684	20.0667095184326	21.0312004089355	21.8060111999512	21.7907428741455	20.8876991271973	22.3039073944092	21.0577487945557	24.0840759277344	23.88157081604	24.2335948944092	24.2400169372559	24.3124370574951	24.187068939209	24.1915950775146	24.2322044372559												5	5	5	14.5	14.5	14.5	64.946	0	202.77	450130000	12	40	5	0.138126649074552	0.485232067510549	0.0378532409667969	0.456125028729028	0.604819796066068	0.364705882352941	-0.253982543945313	-2.43130237908306	0.811743115798953	0.0775686274509804
15.7322473526001	NaN	16.8160343170166	17.2981338500977	16.9256706237793	16.7543392181396	17.7802066802979	16.6423053741455	NaN	NaN	NaN	21.541088104248	21.8464012145996	21.3635654449463	21.7346305847168	21.6746520996094												5	5	5	18.6	18.6	18.6	42.28	0	11.361	42380000	22	16	5	0.142916186024627	0.491452991452991	-0.0996580123901367	-0.471355306068137	0	1	NaN	0	0	1
22.0077514648438	20.353048324585	20.6081066131592	21.8298149108887	21.6519336700439	21.5434970855713	21.3561687469482	21.3208045959473	24.9606246948242	23.8220157623291	23.1868572235107	24.3496227264404	24.0492630004883	24.2919330596924	23.7963981628418	NaN												5	5	5	44	44	44	17.647	0	16.073	177440000	6	19	5	0	1	0.252864837646484	0	0.164907886950344	0.646706586826347	0.623080253601074	0.541485335032899	0.130169546085571	0.628434782608696
20.7580871582031	19.8260803222656	21.1393356323242	20.4016628265381	20.7660369873047	20.2919883728027	20.6766777038574	19.4624176025391	22.6727981567383	22.6783103942871	22.5576343536377	22.8903923034668	22.7668266296387	22.2482357025146	22.414571762085	22.5531406402588												5	5	5	20.9	20.9	20.9	26.911	0	20.104	103420000	7	29	5	0.0203564183307202	0.921875	0.0236749649047852	0.0720523827352913	0.087939486946598	0.768817204301075	-0.0484590530395508	-0.296163104487355	0.23398762672878	0.485380116959064
21.8026638031006	21.0206604003906	22.522123336792	22.8938961029053	22.4121189117432	22.244291305542	22.8121948242188	22.7816276550293	23.4508590698242	23.4131259918213	23.7527694702148	24.0274925231934	23.5154495239258	23.5935459136963	23.7262954711914	24.0990867614746												5	5	5	18.4	18.4	18.4	32.595	0	132.21	270360000	6	33	5	0.604762077084437	0.166666666666667	-0.358193397521973	-2.43094398239539	0.679399214648817	0.383561643835616	-0.458138465881348	-2.93249784820867	0.975514167695361	0.0547469879518072
NaN	NaN	NaN	14.8048372268677	NaN	NaN	17.8397827148438	14.3723888397217	NaN	NaN	NaN	NaN	NaN	NaN	22.2716464996338	21.8404197692871												5	5	5	6.1	6.1	6.1	134.66	0	10.035	23007000	56	8	5	0	1	NaN	0	NaN	1	0	NaN	NaN	1
21.3964977264404	20.0819988250732	21.8332557678223	21.7757530212402	22.6866703033447	22.555154800415	22.5351657867432	22.2632160186768	23.0336723327637	22.8003349304199	23.2460193634033	22.9920825958252	23.9096717834473	23.9500255584717	23.6531600952148	23.6657905578613								+	LFQ intensity LGB 14h_LFQ intensity WT 14h			5	5	5	43	43	43	17.531	0	71.364	273770000	7	33	5	1.48664870418213	0.214285714285714	0.270373344421387	19.5051255589955	1.48912495391959	0.25	-0.202047348022461	-19.6168518518519	1.87317107930901	0
21.1914138793945	20.4927730560303	21.5100727081299	21.0778980255127	21.9789333343506	21.9040412902832	22.6025905609131	21.727668762207	23.5807247161865	23.408727645874	23.7242164611816	23.3240242004395	24.0424327850342	24.0528335571289	24.1512012481689	23.9799785614014								+	LFQ intensity LGB 14h_LFQ intensity WT 14h			5	5	5	38.5	38.5	38.5	21.762	0	62.417	216840000	6	32	5	0.0576344069314938	0.700404858299595	-0.0179567337036133	-0.197735841130819	0.0759883069245836	0.784210526315789	-0.0293941497802734	-0.257622868605817	1.6302128495025	0.0485333333333333
18.0577487945557	17.2455348968506	18.4531421661377	18.5980892181396	17.7127685546875	18.1521453857422	18.9163112640381	18.2738056182861	24.6389827728271	24.612735748291	24.2054576873779	24.2886981964111	24.1086101531982	24.5628471374512	24.2430725097656	24.1024551391602												5	5	5	33.5	33.5	33.5	29.379	0	46.55	388590000	12	34	5	0.166916645081896	0.464285714285714	0.162964820861816	0.54791503006012	1.03917054355491	0.205128205128205	0.378781318664551	6.91916798773583	0.481086357099792	0.204379562043796
20.3998908996582	19.9622573852539	19.6148796081543	21.7524223327637	20.4253177642822	19.353931427002	19.6590270996094	20.7899475097656	24.5594081878662	24.6631317138672	24.8368225097656	24.8613128662109	24.500452041626	24.4432888031006	24.4774131774902	24.345027923584												5	5	5	23.8	23.8	23.8	30.475	0	30.319	285350000	6	31	5	0.451754879550692	0.25748502994012	0.0606498718261719	1.61255641766824	0.978420967022151	0.261904761904762	-0.237797737121582	-6.00247947810597	0.845299621191265	0.0689292929292929
17.7731399536133	17.8041687011719	18.4552707672119	18.4689350128174	18.9046573638916	19.710786819458	20.4963855743408	19.0290985107422	22.8954124450684	NaN	22.6285858154297	NaN	23.0965805053711	22.9264736175537	NaN	22.8681411743164												5	5	5	32.1	32.1	32.1	24.573	0	24.722	106420000	10	20	5	0	1	0.0583324432373047	0	0	1	0.266826629638672	0	0	1
16.0858669281006	NaN	NaN	NaN	17.4294719696045	15.8634119033813	NaN	16.1884727478027	NaN	NaN	NaN	NaN	NaN	NaN	NaN	NaN												5	5	5	18.7	18.7	18.7	39.77	0	12.183	10159000	19	4	5	NaN	1	0	NaN	NaN	1	0	NaN	NaN	1
22.5947532653809	20.3798351287842	22.3097743988037	22.829273223877	22.6894245147705	22.6744155883789	22.5373954772949	22.2927188873291	24.7589817047119	24.3265628814697	24.3722553253174	24.6568737030029	24.7265567779541	24.7892513275146	24.192798614502	24.4364433288574												5	5	5	73.7	73.7	73.7	10.769	0	57.64	646000000	7	34	5	0.892196458661333	0.195652173913043	0.443283081054688	4.89950458522188	0.022269741470754	0.955223880597015	0.0282077789306641	0.078678704240638	0.367971944188769	0.305324503311258
20.0727405548096	19.0295829772949	19.1697196960449	20.4895420074463	20.4510097503662	19.3389530181885	20.6859436035156	19.8634777069092	22.577823638916	22.4728355407715	22.4745445251465	22.78857421875	23.0809574127197	22.2680511474609	22.6871395111084	22.8313236236572												5	5	5	24.4	24.4	24.4	23.328	0	38.641	126560000	15	29	5	0.0513712005632787	0.72	-0.0847272872924805	-0.177051800450785	0.154123111597652	0.680473372781065	-0.106229782104492	-0.507041868849176	0.124509232803515	0.637362162162162
17.6237106323242	17.5851230621338	20.1936416625977	21.2086009979248	19.8582363128662	19.5386352539063	20.8821125030518	20.1456928253174	22.4719429016113	22.8026428222656	23.5291004180908	23.235071182251	23.0081100463867	22.8882389068604	23.6647052764893	23.4661273956299												5	5	5	31.4	31.4	31.4	21.789	0	31.513	165680000	10	27	5	1.39218073675731	0.16	-0.617241859436035	-15.6845995395614	0.597202442595553	0.383720930232558	-0.744792938232422	-2.38437066844152	0.659239950964386	0.123254237288136
18.2043323516846	17.0829601287842	NaN	21.1922569274902	18.7587375640869	17.967586517334	20.78564453125	21.8334102630615	NaN	NaN	NaN	23.2385158538818	NaN	NaN	NaN	23.6724967956543												5	5	5	47.5	47.5	47.5	12.97	0	10.313	54487000	6	11	5	0	1	NaN	0	0	1	NaN	0	NaN	1
15.003342628479	14.61545753479	15.5568656921387	16.2711715698242	17.5062618255615	17.4747676849365	17.4707221984863	16.8592681884766	NaN	NaN	NaN	20.4918918609619	21.34619140625	21.3214111328125	20.9046287536621	21.2466125488281												5	5	5	8.7	8.7	8.7	76.411	0	10.867	29039000	34	16	5	0.405415481529192	0.261111111111111	0.258180618286133	1.40788392532113	0	1	NaN	0	0	1
19.113395690918	NaN	19.2182140350342	19.3250293731689	18.4355068206787	15.1855335235596	19.5083141326904	18.2750778198242	NaN	NaN	22.8632888793945	22.4904975891113	21.6754703521729	NaN	22.6320743560791	NaN												5	5	5	8.5	8.5	8.5	68.237	0	10.745	75637000	23	16	5	0	1	-0.95660400390625	0	0	1	NaN	0	0	1
21.6188087463379	20.8617382049561	22.0776691436768	21.9789333343506	22.0346298217773	21.6934490203857	22.7263793945313	21.8633270263672	24.3424530029297	24.1748561859131	24.3437404632568	24.3201713562012	24.325122833252	24.1071739196777	24.7913398742676	24.4872627258301												6	6	6	38.2	38.2	38.2	34.183	0	265.28	378290000	9	33	6	1.18999432276678	0.24390243902439	-0.423152923583984	-9.82611391620161	0.305956831827963	0.529850746268657	-0.0733013153076172	-1.01787795317301	0.104354516173693	0.680884210526316
19.8395671844482	18.0055255889893	19.3593673706055	19.9793853759766	19.5449123382568	19.2098865509033	20.7180805206299	19.8932514190674	23.1216926574707	NaN	22.5860042572021	23.1060390472412	22.6678924560547	22.5244197845459	22.7003879547119	22.7458515167236												6	6	6	19	19	19	41.553	0	10.817	96327000	13	20	6	0.390152710440852	0.26775956284153	-0.12696361541748	-1.34398376692208	0	1	0.535688400268555	0	0	1
22.021879196167	21.4664268493652	23.0817375183105	22.2956371307373	23.1947231292725	22.3849811553955	24.2240562438965	22.7642154693604	24.403600692749	24.5128593444824	24.7281665802002	24.527250289917	25.3380374908447	25.0209827423096	25.331901550293	25.0238609313965								+	LFQ intensity LGB 14h_LFQ intensity WT 14h			6	6	6	41.2	41.2	41.2	24.406	0	282.85	1114400000	11	59	6	0.108339343960916	0.545833333333333	0.00162887573242188	0.361404993652137	0.326250025180192	0.5	-0.169478416442871	-1.09279244378032	1.30083800112972	0.0363636363636364
22.8731822967529	21.5614604949951	23.3413677215576	23.5135231018066	22.2402210235596	23.1692543029785	23.693811416626	23.4151916503906	24.7892017364502	24.582103729248	25.1754283905029	25.0518379211426	25.1247482299805	25.0969181060791	25.2743015289307	25.1583461761475								+	LFQ intensity LGB 14h_LFQ intensity WT 14h			6	6	6	38.8	38.8	38.8	27.897	0	256.32	519390000	5	45	6	0.598792844400982	0.16551724137931	-0.105490684509277	-2.39410860766617	1.20822031214864	0.333333333333333	-0.427980422973633	-10.2501027819652	1.25639489076389	0.0333333333333333
19.2300148010254	NaN	20.7986736297607	21.7944755554199	19.7732028961182	19.4149322509766	21.7841663360596	21.2962532043457	NaN	NaN	23.6821746826172	23.7741451263428	22.5501823425293	22.2642478942871	23.5571899414063	23.6766986846924												6	6	6	39.4	39.4	39.4	33.849	0	93.594	140460000	10	21	6	0.975924633906544	0.155844155844156	-1.20972919464111	-5.96744116028207	0	1	NaN	0	0	1
NaN	NaN	22.0327816009521	22.2966728210449	NaN	NaN	18.8953380584717	19.6295909881592	NaN	NaN	26.1806907653809	26.25026512146	NaN	NaN	24.7923336029053	25.7671146392822												6	6	6	32.1	32.1	32.1	33.627	0	146.82	613650000	5	28	6	0	1	NaN	0	0	1	NaN	0	NaN	1
NaN	NaN	15.957555770874	NaN	17.09104347229	17.3436889648438	17.1546211242676	15.773756980896	NaN	NaN	NaN	NaN	NaN	21.7150249481201	21.1086578369141	NaN												6	6	6	19.9	19.9	19.9	47.513	0	9.2768	20461000	23	11	6	0	1	NaN	0	NaN	1	0	NaN	0	1
32.4194068908691	32.1947212219238	32.7551536560059	32.7207565307617	32.5469665527344	32.5479583740234	32.7385025024414	32.6869163513184	34.0997695922852	34.6416206359863	34.3301773071289	34.1438369750977	34.1274032592773	34.0915985107422	33.9364051818848	34.3254280090332												6	6	6	38.4	38.4	38.4	19.093	0	228.54	393000000000	6	321	6	0.0287094450923072	0.877952755905512	-0.0214157104492188	-0.100820717274572	0.110151528974933	0.724719101123595	0.133687973022461	0.367178127832114	0.358959626466954	0.312315789473684
30.2900009155273	28.9021339416504	30.2204341888428	30.6590633392334	30.9439830780029	31.2330074310303	31.5636100769043	31.1111660003662	32.0561103820801	31.4026336669922	31.8391723632813	32.2196846008301	32.4445304870605	32.8417053222656	32.8591232299805	32.7951545715332												6	6	6	69.8	69.8	69.8	13.22	0	323.31	112000000000	6	178	6	0.24322551405099	0.372641509433962	-0.18402099609375	-0.798107307711397	0.177035339082512	0.641975308641975	-0.300056457519531	-0.580386196108525	0.855738589890956	0.0710833333333333
28.6585025787354	27.864315032959	28.0313377380371	28.5254821777344	28.4799289703369	28.2232456207275	28.5348606109619	27.7272186279297	31.067663192749	30.9463558197021	31.3060111999512	31.1947212219238	30.8581619262695	30.913064956665	31.1270637512207	31.1596050262451												6	6	6	54.9	54.9	54.9	24.347	0	323.31	52949000000	7	276	6	1.55906594546547	0.272727272727273	-0.257720947265625	-23.050153531218	1.88269970098754	0.142857142857143	-0.243356704711914	-48.5868240670221	0.678171766474546	0.116
23.7578620910645	22.3461093902588	22.5467739105225	21.8640079498291	23.2786674499512	22.7204627990723	22.8390369415283	21.7442302703857	25.8560256958008	25.5875492095947	24.5957660675049	24.6219863891602	24.6497650146484	24.8259010314941	24.4146099090576	24.036491394043								+	LFQ intensity LGB 14h_LFQ intensity WT 14h			6	6	6	12.2	12.2	12.2	63.157	0	104.27	594730000	10	32	6	0.500742626992821	0.246835443037975	0.512282371520996	1.84854554026477	1.07675354886584	0.2	1.11291122436523	7.55292351106106	1.59167060491212	0.0404444444444444
NaN	NaN	17.1001071929932	NaN	18.2753524780273	18.0393371582031	16.6864738464355	NaN	NaN	NaN	21.2182731628418	NaN	21.6232814788818	21.555061340332	NaN	NaN												6	6	6	16.6	16.6	16.6	48.988	0	8.4705	26432000	27	12	6	0	1	NaN	0	0	1	NaN	0	0	1
NaN	NaN	16.8799896240234	16.8485488891602	18.6027355194092	18.4000377655029	18.2254810333252	17.0974349975586	NaN	NaN	NaN	NaN	22.2130298614502	22.0904216766357	21.9641628265381	NaN												6	6	6	27.7	27.7	27.7	46.752	0	18.713	47092000	23	15	6	0	1	0.248867034912109	0	NaN	1	0	NaN	0	1
19.9322891235352	NaN	21.6540775299072	21.9800834655762	21.671199798584	21.5463733673096	22.545783996582	22.2543907165527	22.6924705505371	NaN	23.5609245300293	23.9172515869141	23.4448070526123	23.3275909423828	23.9505596160889	23.7861633300781												6	6	6	27.2	27.2	27.2	39.197	0	79.311	337920000	8	52	6	1.5069298930633	0.230769230769231	-0.482162475585938	-20.4391979301423	0	1	-0.868453979492188	0	0	1
23.066577911377	20.9884986877441	23.8963375091553	22.7765369415283	24.1587696075439	23.1106815338135	23.2156982421875	22.3816051483154	25.0293483734131	NaN	25.4294681549072	25.3198623657227	25.7132434844971	25.6549091339111	25.1915950775146	25.2844333648682												6	6	6	32.4	32.4	32.4	32.615	0	148.53	612280000	6	24	6	0.971177961283234	0.151898734177215	0.446062088012695	5.90136011506725	0	1	-0.400119781494141	0	0	1
19.5257740020752	19.2874870300293	20.058012008667	20.6624908447266	20.4462718963623	20.3732643127441	20.7133903503418	19.1896171569824	24.6387062072754	24.4922828674316	24.1906147003174	24.3689956665039	24.3984565734863	24.3751754760742	24.1443710327148	24.6090202331543												6	6	6	15.6	15.6	15.6	76.25	0	94.043	486610000	19	43	6	0.0116166368378434	0.973180076628352	0.0101203918457031	0.0414829408637458	0.482710618986124	0.441176470588235	0.285689353942871	1.75914757679502	0.86169095260811	0.0670315789473684
NaN	16.684009552002	18.3420391082764	17.053035736084	18.0544662475586	16.5285453796387	17.7054290771484	17.9325485229492	NaN	NaN	22.3370704650879	22.1640758514404	22.0622367858887	21.7484130859375	22.4272117614746	22.7866020202637												6	6	6	34.2	34.2	34.2	30.119	0	16.358	69336000	15	24	6	0.545478783854643	0.201342281879195	-0.701581954956055	-2.08427631616226	0	1	NaN	0	0	1
19.076997756958	18.1065635681152	19.033971786499	18.5716705322266	19.7519550323486	20.0209312438965	20.2675094604492	19.5027122497559	22.1231937408447	22.3215751647949	22.078483581543	21.9138221740723	22.6620121002197	23.1932506561279	22.7768974304199	22.6658344268799												6	6	6	17.3	17.3	17.3	52.578	0	29.391	114770000	18	28	6	0.196174363525081	0.436363636363636	0.206265449523926	0.642269807662041	0.366054756789827	0.483606557377049	0.226231575012207	1.24630790326733	0.883767196799243	0.0642608695652174
21.2658500671387	20.4242935180664	21.264533996582	21.6501388549805	21.9416313171387	22.0627956390381	22.4746932983398	21.769552230835	23.5800342559814	23.4028854370117	23.6897659301758	23.8574733734131	24.1375865936279	24.2851028442383	24.1119556427002	23.9551792144775								+	LFQ intensity LGB 14h_LFQ intensity WT 14h			6	6	6	38.1	38.1	38.1	15.421	0	167.53	303070000	11	36	6	0.346168602785988	0.304812834224599	0.177777290344238	1.16846248832559	0.456909976779265	0.433962264150943	-0.282159805297852	-1.63639078781443	1.60746261019237	0.0441212121212121
21.0437355041504	19.6062107086182	22.2052936553955	21.4642353057861	20.6549091339111	20.0029201507568	21.8480834960938	21.7314014434814	22.7265033721924	22.8731441497803	23.0582447052002	23.2005577087402	23.0024394989014	22.5441799163818	22.9519290924072	23.3428592681885						+	LFQ intensity LGB 14h_LFQ intensity LGB 24h					6	6	6	32.4	32.4	32.4	19.665	0	107.35	144530000	7	33	6	0.26743913106095	0.344660194174757	-0.37408447265625	-0.881038587664525	2.37884901868899	0	-0.329577445983887	-152.308065226972	0.0351256664050835	0.879093596059113
18.6597938537598	NaN	22.4111614227295	19.1297855377197	21.6946392059326	NaN	18.6892414093018	19.7609310150146	NaN	NaN	23.7378921508789	NaN	22.9474945068359	NaN	NaN	22.2816982269287												6	6	6	52.5	52.5	52.5	13.834	0	15.974	78894000	7	17	6	0	1	NaN	0	0	1	NaN	0	0	1
19.9541854858398	18.3881015777588	21.957483291626	21.0547046661377	20.6071128845215	19.496072769165	21.3842697143555	21.5217151641846	22.9148998260498	NaN	24.2759704589844	23.6582908630371	23.2437400817871	NaN	23.7894496917725	24.0548210144043												6	6	6	38.8	38.8	38.8	19.335	0	144.41	191660000	11	24	6	0	1	-0.545709609985352	0	0	1	-1.36107063293457	0	0	1
21.286922454834	20.2913150787354	22.9203071594238	22.2922706604004	23.5619735717773	21.5053310394287	23.2655639648438	20.2132377624512	24.385612487793	23.3480033874512	24.6051254272461	24.4360618591309	25.5237865447998	24.9750881195068	24.8842754364014	24.9598731994629												6	6	6	53.3	53.3	53.3	10.58	0	73.528	584040000	7	50	6	0.314386583381982	0.301020408163265	0.327363014221191	1.04874263315318	0.427982947846876	0.415929203539823	-0.653785705566406	-1.50547249696948	0.845835960436675	0.0696326530612245
18.0415306091309	16.5833187103271	20.2790069580078	18.6729354858398	19.9949340820313	18.1735801696777	16.6061744689941	19.5198936462402	22.6240406036377	NaN	22.6341819763184	22.6108131408691	23.1322460174561	22.0494632720947	NaN	22.8714714050293												6	6	6	28.2	28.2	28.2	28.109	0	49.436	80625000	15	23	6	0	1	-0.82200813293457	0	0	1	-0.0101413726806641	0	0	1
13.542064666748	NaN	16.0365810394287	15.4572849273682	14.8814964294434	NaN	16.4857978820801	15.2841014862061	NaN	NaN	21.255744934082	20.7437801361084	20.3334178924561	NaN	21.3257541656494	21.3803100585938												6	6	6	6.2	6.2	6.2	147.29	0	14.068	36525000	69	21	6	0	1	-0.992336273193359	0	0	1	NaN	0	0	1
18.5487537384033	16.3587551116943	19.4429969787598	20.4015579223633	18.9909515380859	19.0591220855713	20.0869293212891	17.8968181610107	22.5863704681396	NaN	22.5292911529541	22.760160446167	22.5802879333496	22.3943538665771	22.5114974975586	22.4083652496338												6	6	6	26.9	26.9	26.9	35.193	0	32.116	102170000	16	26	6	0.202096874777183	0.422018348623853	0.0273895263671875	0.661568229982493	0	1	0.0570793151855469	0	0	1
20.6839752197266	19.6425170898438	23.3082752227783	23.2833385467529	22.4673728942871	21.8349533081055	24.4107341766357	23.5706844329834	23.8386516571045	23.3819217681885	24.9518032073975	24.7957057952881	24.2727718353271	24.3531284332275	25.8771533966064	25.4001846313477								+	LFQ intensity LGB 14h_LFQ intensity WT 14h			6	6	6	43	43	43	13.301	0	13.657	586230000	8	25	6	0.879769399811514	0.189473684210526	-1.32571887969971	-4.75743243474481	1.12271471408049	0.241379310344828	-1.26346778869629	-8.40539786065043	1.02770172281294	0.0478918918918919
19.127571105957	19.1871299743652	20.0198459625244	17.2765789031982	20.0376491546631	21.4051475524902	22.1299991607666	20.0685482025146	22.4959716796875	22.4676704406738	23.2758293151855	NaN	23.7091464996338	23.8453674316406	23.7480659484863	23.4052257537842								+	LFQ intensity LGB 14h_LFQ intensity WT 14h			6	6	6	31.5	31.5	31.5	27.245	0	37.019	166220000	10	30	6	0.254810434403982	0.368421052631579	0.200611114501953	0.837517816901969	0	1	-0.779857635498047	0	2.54192511120587	0
24.481237411499	23.5395488739014	24.8691959381104	25.205867767334	24.9002590179443	25.0237331390381	25.1757316589355	24.9809379577637	27.9038009643555	27.2307758331299	27.6058311462402	27.7369251251221	27.8571529388428	27.8388195037842	27.7456703186035	27.9661483764648												6	6	6	55.3	55.3	55.3	22.272	0	73.693	4296900000	9	75	6	0.0187164826527394	0.922480620155039	-0.00792312622070313	-0.0663546475408527	0.0763801284440629	0.788359788359788	-0.104089736938477	-0.258891339927418	0.307943900164004	0.385408805031447
21.1427059173584	20.768138885498	19.517972946167	20.6332511901855	21.9689502716064	22.6821327209473	21.8305130004883	21.4408092498779	25.4804668426514	25.5491905212402	24.4881820678711	24.8181667327881	26.0835494995117	26.6008796691895	25.2730922698975	25.5321350097656								+	LFQ intensity LGB 14h_LFQ intensity WT 14h			6	6	6	45.5	45.5	45.5	19.83	0	230.39	618380000	8	35	6	1.06070269739541	0.180327868852459	0.939600944519043	7.27562270615949	1.01870293702444	0.24390243902439	0.861654281616211	6.59611902815092	1.06188358071564	0.0492222222222222
17.6622657775879	17.5928802490234	17.5249710083008	16.430549621582	18.8452758789063	18.8813953399658	18.5524730682373	18.5039730072021	22.4333381652832	22.2708206176758	22.0778980255127	21.871997833252	22.6806087493896	22.9685649871826	22.373743057251	22.5024452209473												6	6	6	12	12	12	66.874	0	37.317	91910000	31	24	6	0.888235194444255	0.193548387096774	0.386492729187012	4.85378765195521	1.43680483406282	0.230769230769231	0.377131462097168	17.3862826994944	0.984122711766339	0.0560987654320988
17.7266712188721	17.7883224487305	21.466775894165	20.8592376708984	21.2567825317383	18.4641952514648	21.4970188140869	20.7126350402832	NaN	NaN	23.4342803955078	23.2668514251709	23.3409595489502	22.3869285583496	22.9232482910156	23.5324325561523												6	6	6	32.2	32.2	32.2	25.046	0	17.832	153470000	12	26	6	0.141098526445018	0.48936170212766	-0.363896369934082	-0.46557423054632	0	1	NaN	0	0	1
21.6743946075439	20.5192222595215	21.8185482025146	22.2109508514404	22.0457019805908	21.8667640686035	22.7560710906982	21.5003299713135	25.907772064209	25.4555072784424	25.6821479797363	25.7131385803223	25.8221607208252	26.0019588470459	26.1052360534668	25.602409362793												7	7	7	50.9	50.9	50.9	24.692	0	64.301	920420000	10	56	7	0.0494347668916097	0.729083665338645	0.0582370758056641	0.170626893029182	0.0186813826938267	0.950980392156863	-0.0160036087036133	-0.066232510409883	0.35296419170761	0.319790849673203
21.3934631347656	19.2853889465332	21.4606895446777	21.8307056427002	21.3008403778076	21.2129993438721	22.1344566345215	21.3429412841797	24.0787124633789	23.6199722290039	23.965784072876	24.2252330780029	23.8526248931885	23.7297229766846	24.1062145233154	23.9031581878662												7	7	7	35.1	35.1	35.1	37.216	0	72.755	279730000	8	30	7	0.92766980335209	0.172413793103448	-0.213512420654297	-5.3275271273558	0.209412917591022	0.588607594936709	-0.246166229248047	-0.685519124231817	0.0812740130210592	0.74619689119171
22.2717895507813	20.662317276001	21.8642349243164	22.2911739349365	21.7140617370605	20.2577610015869	21.9697933197021	21.4071197509766	25.1234073638916	24.9323348999023	24.9124164581299	25.1753520965576	24.5338592529297	24.0451850891113	24.5669746398926	25.0615940093994												7	7	7	20.9	20.9	20.9	56.943	0	270.02	660840000	10	52	7	0.319423593180948	0.297435897435897	-0.524762153625488	-1.06735605562442	0.0199209979084975	0.950495049504951	-0.0160131454467773	-0.0705412320244002	0.97278183019601	0.0540952380952381
28.0124397277832	27.1574020385742	28.721492767334	28.9270534515381	27.8851833343506	27.5580081939697	28.8672046661377	28.6167030334473	29.4008445739746	29.0604648590088	29.9841365814209	30.1540012359619	29.1011180877686	28.8685894012451	29.8664093017578	30.0540084838867												7	7	7	47.4	47.4	47.4	18.893	0	323.31	20101000000	5	174	7	0.869514821933518	0.185567010309278	-0.97535514831543	-4.64313472678737	0.725725343575743	0.328358208955224	-0.838414192199707	-3.28632413135712	0.449351223225126	0.237577464788732
21.5223865509033	21.5580539703369	22.4529457092285	21.779806137085	23.3326530456543	23.3092479705811	22.5649757385254	22.6600761413574	24.7984275817871	24.2140827178955	24.562032699585	24.5329685211182	25.3329944610596	25.3174476623535	25.3738822937012	25.3451957702637										+	LFQ intensity LGB 24h_LFQ intensity WT 24h	7	7	7	33.4	33.4	33.4	37.207	0	24.993	741910000	10	48	7	0.919308358372673	0.166666666666667	-0.0343179702758789	-5.22354478153578	0.0428180059616003	0.848484848484849	-0.0412454605102539	-0.148557158903159	0.969557679362794	0.0528372093023256
17.1333026885986	16.5660400390625	17.0679168701172	15.3879499435425	19.0043201446533	17.0232353210449	18.8976440429688	17.6085586547852	NaN	NaN	22.4240379333496	22.2023372650146	22.5282421112061	22.4644584655762	22.523344039917	NaN												7	7	7	21.5	21.5	21.5	47.228	0	38.619	71775000	19	19	7	0	1	0.0048980712890625	0	0	1	NaN	0	0	1
NaN	NaN	17.1691818237305	15.6440534591675	16.2139778137207	14.7662181854248	18.1826763153076	16.0838947296143	NaN	NaN	21.4838962554932	NaN	21.1822872161865	NaN	21.5380573272705	NaN												7	7	6	10	10	8.5	93.23	0	11.473	34697000	47	15	7	0	1	-0.355770111083984	0	0	1	NaN	0	0	1
18.6985969543457	17.6766586303711	20.1134986877441	17.5345001220703	19.7580699920654	20.5196056365967	19.3439273834229	18.9360046386719	NaN	23.5633716583252	23.2190551757813	23.2258358001709	24.0081272125244	23.8290023803711	23.165319442749	23.4586391448975												7	7	7	46.5	46.5	46.5	20.64	0	34.71	174370000	11	34	7	0.626323861422795	0.172661870503597	0.606585502624512	2.56785911819683	0	1	0.337535858154297	0	0	1
16.4083290100098	15.3888921737671	18.8198108673096	18.3324127197266	17.9513988494873	16.7977886199951	20.0478000640869	19.0778846740723	NaN	NaN	21.985897064209	21.8270645141602	22.0405941009521	21.7285823822021	22.6210250854492	22.7489261627197												7	7	7	13.7	13.7	13.7	58.75	0	26.71	93135000	25	31	7	0.767674355839821	0.191304347826087	-0.800387382507324	-3.63884565190057	0	1	NaN	0	0	1
18.2480392456055	17.2392063140869	20.1169281005859	19.1512794494629	19.8652172088623	19.6297340393066	20.3732643127441	19.8589191436768	21.9714431762695	NaN	22.8562774658203	22.559549331665	22.616813659668	22.519510269165	22.8859329223633	22.9022006988525												7	7	7	40.5	40.5	40.5	24.987	0	30.988	180720000	13	49	7	0.959310823753847	0.160493827160494	-0.325904846191406	-5.73921805723499	0	1	-0.884834289550781	0	0	1
22.2162609100342	21.4032249450684	22.1088485717773	22.4338474273682	22.7330379486084	22.9203624725342	22.1060066223145	22.9940528869629	24.4461326599121	23.9698295593262	24.3541374206543	24.2793750762939	24.5690040588379	24.7254638671875	24.5957660675049	24.4502925872803												7	7	7	66.3	66.3	66.3	10.959	0	87.876	278310000	6	29	7	0.250479441630813	0.364928909952607	0.124204635620117	0.822728995578016	0.165002724690415	0.650602409638554	-0.10877513885498	-0.541788783173335	0.654003730153974	0.126789915966387
16.5745792388916	NaN	17.8587207794189	17.4938869476318	18.0841026306152	19.3227634429932	18.9871520996094	18.5651016235352	NaN	NaN	21.4916973114014	21.6268501281738	21.6016845703125	21.8767261505127	21.6038131713867	21.6267604827881												7	7	7	14.4	14.4	14.4	65.266	0	18.561	50727000	21	22	7	0.296346660993228	0.321782178217822	0.123918533325195	0.983112657940531	0	1	NaN	0	0	1
21.6437244415283	20.5358295440674	22.2864437103271	22.7529315948486	21.570291519165	21.839075088501	22.7483520507813	22.1966152191162	24.7868614196777	24.6609573364258	25.2653141021729	25.4196338653564	24.4619522094727	24.8332080841064	25.295825958252	25.2672805786133												7	7	7	35	35	35	35.352	0	241.15	761630000	15	54	7	0.711184734903136	0.188034188034188	-0.633973121643066	-3.1714413842785	0.848297231053596	0.274509803921569	-0.618564605712891	-4.41478920213997	0.133993335259745	0.612502732240437
24.761266708374	23.8540515899658	25.3905086517334	24.8022289276123	24.8548126220703	23.1930999755859	25.326150894165	25.1164436340332	29.9444732666016	30.0408763885498	30.2806282043457	30.1215171813965	29.6550922393799	29.5481548309326	30.1207752227783	30.1541213989258								+	LFQ intensity LGB 14h_LFQ intensity WT 14h			7	7	7	58.7	58.7	58.7	22.795	0	154.32	16329000000	9	159	7	1.08162826229811	0.203703703703704	-0.535824775695801	-7.63916572625053	0.455792289533335	0.425925925925926	-0.20839786529541	-1.63120413845614	1.49136439127064	0.0465116279069767
19.8122158050537	18.864688873291	19.6003589630127	19.2290306091309	19.9500598907471	19.0702266693115	21.211633682251	19.7189846038818	22.8264064788818	23.0107593536377	22.8006896972656	22.6297874450684	23.4374599456787	23.4284152984619	23.2917919158936	23.1927833557129								+	LFQ intensity LGB 14h_LFQ intensity WT 14h			7	7	7	19.4	19.4	19.4	49.697	0	15.02	169190000	17	33	7	0.831189021131495	0.169811320754717	0.19064998626709	4.23836580660207	0.339997054671385	0.496062992125984	0.203344345092773	1.14477922858861	1.51261856020059	0.0355121951219512
16.7891521453857	16.575080871582	19.2482242584229	18.2169361114502	19.5835094451904	19.1336288452148	19.7383289337158	19.6728668212891	21.2734966278076	NaN	22.1150875091553	21.571216583252	22.1486129760742	21.9291496276855	22.3267955780029	22.4509601593018												7	7	7	29.6	29.6	29.6	34.908	0	26.701	120600000	15	37	7	0.536828826529545	0.213333333333333	-0.349996566772461	-2.03706705150977	0	1	-0.841590881347656	0	0	1
19.1807098388672	17.5236682891846	19.2483158111572	19.5158767700195	19.8256912231445	18.4539852142334	18.5983066558838	19.015115737915	22.5209732055664	22.2586517333984	22.5217628479004	22.2177696228027	22.8655567169189	NaN	NaN	22.2543907165527												7	7	7	17.3	17.3	17.3	38.685	0	137.95	83032000	19	27	7	0	1	NaN	0	0.29048000133371	0.535714285714286	0.0200462341308594	0.962101794214573	0	1
22.0085029602051	20.4217281341553	22.4693126678467	22.3415298461914	21.5116653442383	21.5303153991699	22.2740383148193	21.8428382873535	25.2221031188965	24.8754901885986	25.1002101898193	25.1677169799805	24.553092956543	24.6523399353027	24.7319507598877	24.5653476715088												7	7	7	33.2	33.2	33.2	26.495	0	243.11	611650000	14	44	7	0.103368420301206	0.551867219917012	-0.0459327697753906	-0.345553945272704	0.124026874011484	0.693181818181818	-0.0851669311523438	-0.41131550585396	0.880119909753245	0.0635698924731183
16.2529792785645	16.2171630859375	16.8395977020264	16.3315124511719	17.746488571167	17.1619186401367	19.0364418029785	17.8138446807861	21.5047492980957	NaN	NaN	NaN	22.2120800018311	21.8177280426025	21.9272708892822	22.154806137085												7	7	7	13	13	13	72.405	0	14.304	58493000	24	23	7	0.0238251381884674	0.898039215686274	-0.0261344909667969	-0.0840489743841398	0	1	NaN	0	0	1
18.9078006744385	17.5157623291016	18.8655033111572	19.0339183807373	18.4911880493164	18.8388595581055	19.8408889770508	19.7914581298828	22.6619033813477	NaN	23.2542171478271	23.1637840270996	23.2820663452148	23.267993927002	23.2265129089355	23.1539707183838												7	7	7	32.9	32.9	32.9	27.64	0	18.553	163810000	15	26	7	0.674938013631446	0.169230769230769	0.0847883224487305	2.90024465829392	0	1	-0.592313766479492	0	0	1
23.4846839904785	23.0852451324463	24.271276473999	24.0466022491455	23.8427810668945	23.7324161529541	24.337833404541	23.6078357696533	25.9936466217041	25.9448738098145	26.3371353149414	26.3900318145752	26.2950553894043	26.3049201965332	26.3801231384277	26.1795349121094								+	LFQ intensity LGB 14h_LFQ intensity WT 14h			7	7	7	20.1	20.1	20.1	48.839	0	293.52	2131300000	11	69	7	0.0557643611825362	0.69758064516129	0.0201587677001953	0.191574978701807	1.08820123317334	0.205882352941176	-0.394323348999023	-7.7569788383611	2.25090010622937	0
19.2113132476807	18.400203704834	19.1542491912842	19.583251953125	20.4246006011963	20.0706443786621	20.0100421905518	19.3873653411865	22.7403659820557	22.7164287567139	22.7188129425049	22.468542098999	23.3730525970459	23.476053237915	22.8269100189209	22.6286525726318								+	LFQ intensity LGB 14h_LFQ intensity WT 14h			7	7	7	28.7	28.7	28.7	40.046	0	23.473	186560000	16	36	7	0.867933895529662	0.183673469387755	0.696771621704102	4.62574550795842	0.351848328641361	0.488	0.134719848632813	1.19045371806108	2.24268633187223	0
24.3104267120361	22.8904113769531	23.5735759735107	23.9637584686279	24.1912174224854	23.8064632415771	23.5580081939697	23.3519153594971	26.4207572937012	25.8218212127686	25.5535907745361	25.9624557495117	26.0149726867676	25.7765312194824	25.3775939941406	25.450984954834												7	7	7	25.7	25.7	25.7	36.481	0	170.23	1630300000	8	54	7	0.700324134308012	0.181818181818182	0.481462478637695	3.08795644993578	0.220148198616027	0.58974358974359	0.363265991210938	0.720908137734728	0.254505420382157	0.460048192771084
19.6818828582764	19.0926685333252	21.3337993621826	20.618091583252	20.9079322814941	19.7633800506592	20.1574611663818	20.9798736572266	22.9536876678467	22.9899883270264	23.8116664886475	23.4844379425049	23.6236610412598	22.6348247528076	22.4477348327637	23.5792293548584												7	7	7	36.2	36.2	36.2	23.159	0	35.618	211830000	14	37	7	0.0311618298680779	0.849802371541502	0.115760803222656	0.109191266425827	0.776840735761052	0.333333333333333	-0.676214218139648	-3.72027451021543	0.107616181604791	0.671026455026455
19.8450145721436	17.6284885406494	19.6556243896484	22.0411968231201	22.2259693145752	17.0886631011963	21.0986061096191	18.773042678833	23.3836364746094	NaN	23.755521774292	24.1094074249268	24.1756954193115	22.968318939209	24.2766094207764	23.9743881225586												7	7	7	53.5	53.5	53.5	17.481	0	18.494	221510000	10	31	7	0.360158472493412	0.279569892473118	-0.553491592407227	-1.22297613378231	0	1	-0.371885299682617	0	0	1
20.3418006896973	18.5462322235107	21.7880363464355	22.0053195953369	21.5387210845947	20.8130760192871	22.2352333068848	21.7116680145264	22.2417049407959	22.109167098999	23.4389820098877	23.3525905609131	23.0683174133301	22.6229686737061	23.6776657104492	23.3670635223389												7	7	7	47.4	47.4	47.4	17.956	0	82.357	226360000	9	44	7	1.19947099796402	0.225	-0.676721572875977	-10.0443620304051	1.91954835586305	0.2	-1.22035026550293	-52.8903860461271	0.991003951145894	0.0568
17.5839500427246	NaN	18.2947731018066	17.6555023193359	19.0058555603027	17.7332401275635	18.7322807312012	18.1268653869629	21.8300476074219	NaN	22.0103149414063	22.0797863006592	22.2248516082764	22.3267135620117	22.3422088623047	22.4028606414795												7	7	7	20	20	20	50.651	0	16.914	109930000	22	29	7	0.874246394034762	0.1875	-0.0967521667480469	-4.69554753309266	0	1	-0.180267333984375	0	0	1
25.7240333557129	24.0140151977539	24.9035263061523	26.1945648193359	26.9005813598633	27.202938079834	27.4677772521973	26.7719058990479	28.799898147583	28.6557064056396	28.7309799194336	28.6533851623535	29.6819229125977	30.0047721862793	29.6612071990967	29.707540512085								+	LFQ intensity LGB 14h_LFQ intensity WT 14h	+	LFQ intensity LGB 24h_LFQ intensity WT 24h	8	8	8	35.7	35.7	35.7	29.821	0	130.31	15525000000	11	152	8	0.341318979724962	0.3	0.158973693847656	1.14983376329549	0.320058134359737	0.50381679389313	0.0356197357177734	1.06971016153053	1.61604148733704	0.0455
20.3288230895996	20.2525730133057	21.1205387115479	20.5499019622803	21.4092464447021	21.581506729126	21.7010860443115	21.8960418701172	23.4628868103027	NaN	23.9404678344727	NaN	24.0716934204102	24.0668563842773	24.1212348937988	24.7076721191406												8	8	8	40.4	40.4	40.4	33.563	0	54.709	310330000	5	26	8	0.34593843241612	0.303191489361702	-0.345178604125977	-1.16757527467919	0	1	-0.477581024169922	0	0	1
24.8598442077637	23.7619247436523	24.795804977417	24.7449913024902	25.1516666412354	25.0395488739014	25.4229412078857	24.765115737915	27.6251258850098	27.0800952911377	26.6841831207275	26.6438884735107	27.1597137451172	27.3802223205566	26.8290519714355	26.8147010803223												8	8	8	41.7	41.7	41.7	35.689	0	196.76	2776000000	9	57	8	0.787366780906555	0.194690265486726	0.448091506958008	3.81582666038625	0.650435951160586	0.371794871794872	0.68857479095459	2.72845552419065	0.0941872022628646	0.716916666666667
19.7102489471436	19.0542278289795	20.4651317596436	20.4973602294922	20.3687953948975	20.0887413024902	20.9265823364258	20.0049781799316	23.4186687469482	23.3556842803955	23.9213428497314	23.7070407867432	23.7100925445557	23.5363521575928	23.5965061187744	23.4556331634521												8	8	8	13.7	13.7	13.7	89.116	0	32.77	222440000	15	39	8	0.9719306883255	0.153846153846154	0.0971527099609375	5.91179201485608	0.952187813747016	0.27906976744186	-0.42701530456543	-5.64396097511786	0.902673307125423	0.0664269662921348
26.5625858306885	25.9558887481689	25.9364738464355	26.6200294494629	25.9612865447998	25.8385314941406	26.3633594512939	25.4349498748779	29.4901428222656	29.3867931365967	28.5644187927246	28.8096504211426	28.2148418426514	28.207971572876	27.5243988037109	27.7675552368164								+	LFQ intensity LGB 14h_LFQ intensity WT 14h			8	8	8	39.6	39.6	39.6	29.867	0	323.31	8275000000	11	105	8	0.858473031434808	0.178217821782178	0.5654296875	4.52295439635049	0.838348535567498	0.283018867924528	0.751433372497559	4.31138068582872	2.75041775947077	0
29.1522369384766	27.8912811279297	29.570837020874	29.4722576141357	29.045389175415	28.9657897949219	29.6963729858398	29.1947898864746	31.0069808959961	29.95143699646	31.0204887390137	31.1482543945313	30.5461864471436	30.6713485717773	31.0107192993164	30.7704582214355												8	8	8	49.5	49.5	49.5	11.686	0	323.31	42330000000	4	318	NaN	0.436303711078021	0.261904761904762	-0.281821250915527	-1.54243763929703	0.307315991439989	0.526315789473684	-0.605162620544434	-1.02283061597853	0.0808535152608458	0.742350515463918
24.0857791900635	22.9340019226074	23.4427833557129	23.4532470703125	23.4718437194824	23.5261173248291	23.4808673858643	23.1180534362793	26.9263744354248	26.382417678833	26.0801563262939	25.9262390136719	25.9900588989258	26.2211456298828	25.7352600097656	25.8333034515381												8	8	8	43.3	43.3	43.3	36.409	0	149.13	1360000000	11	64	8	0.886187658078256	0.191489361702128	0.321320533752441	4.83031554198386	0.732259705010696	0.338461538461538	0.651198387145996	3.33914119309707	0.689492770429067	0.117008695652174
27.1884841918945	26.542106628418	27.3362846374512	27.521032333374	27.7156143188477	27.7940826416016	27.873966217041	26.9377536773682	29.5643634796143	29.4661827087402	29.5347118377686	29.4809494018555	29.7912750244141	29.9314270019531	29.7835826873779	29.5149154663086								+	LFQ intensity LGB 14h_LFQ intensity WT 14h			8	8	8	68.1	68.1	68.1	23.106	0	323.31	19668000000	7	126	8	0.311363153127914	0.304568527918782	0.212101936340332	1.03763197551542	0.100096996072189	0.75	0.00744247436523438	0.335108210237032	1.25155206782701	0.032258064516129
19.5649528503418	18.7103157043457	18.1769905090332	19.4373569488525	20.394458770752	20.2954692840576	20.5695037841797	19.9174480438232	22.7815284729004	22.7847061157227	23.2533531188965	22.9491157531738	23.4308395385742	23.3763675689697	23.2219638824463	23.6891250610352								+	LFQ intensity LGB 14h_LFQ intensity WT 14h			8	8	8	24.3	24.3	24.3	48.929	0	29.074	238850000	19	43	8	0.0580633594352862	0.703252032520325	-0.05194091796875	-0.199147305529351	0.542810443936253	0.422222222222222	-0.318117141723633	-2.06962661471453	2.71495996867209	0
19.7434349060059	19.132022857666	20.5724678039551	20.1946029663086	20.6613597869873	20.4312477111816	20.7091045379639	20.6654434204102	22.8030567169189	22.5639533996582	23.0368614196777	23.0015964508057	23.5421504974365	23.4398708343506	23.436824798584	23.4686164855957								+	LFQ intensity LGB 14h_LFQ intensity WT 14h	+	LFQ intensity LGB 24h_LFQ intensity WT 24h	8	8	8	32.5	32.5	32.5	36.158	0	94.159	236480000	11	47	8	0.174173904029175	0.443946188340807	0.0382900238037109	0.571188755477152	0.726683332868664	0.333333333333333	-0.335723876953125	-3.29402077290166	1.60270488341716	0.0416
20.8891868591309	18.1064605712891	20.3747501373291	21.5099277496338	21.3206939697266	20.5705223083496	20.9903011322021	20.784366607666	23.4181537628174	22.1986255645752	23.1715469360352	23.8763332366943	24.2162303924561	23.8182163238525	23.5882930755615	23.7091464996338												8	8	8	34.3	34.3	34.3	29.857	0	64.889	308250000	15	44	8	0.408362936977977	0.264044943820225	0.368503570556641	1.4204149450808	0.227010040351755	0.609271523178808	-0.715550422668457	-0.743693843264165	0.698642034061344	0.113263157894737
16.1590824127197	15.5208339691162	17.2666397094727	17.1994037628174	19.0257778167725	19.2518100738525	18.211051940918	17.3238639831543	21.2795734405518	NaN	21.65944480896	21.5146064758301	22.4208545684814	22.5072193145752	21.7038764953613	21.6925983428955												8	8	8	32.3	32.3	32.3	43.545	0	38.423	78977000	18	32	8	1.39221164206566	0.166666666666667	0.765799522399902	15.6857187506104	0	1	-0.379871368408203	0	0	1
23.6316757202148	23.045934677124	23.3535327911377	23.826192855835	23.4342803955078	23.5640697479248	23.4187984466553	23.6829242706299	27.2979774475098	26.9002361297607	26.957483291626	27.3774108886719	27.0685596466064	26.9325828552246	27.1846122741699	27.0308647155762												8	8	8	39.9	39.9	39.9	32.544	0	159.94	2136500000	7	53	8	1.27849796113829	0.235294117647059	-0.10716724395752	-12.0610711602447	0.0483913795144571	0.841836734693878	-0.0683403015136719	-0.167158859232926	0.164103343429925	0.564737430167598
18.3644847869873	20.6848316192627	18.8938579559326	19.1274700164795	19.2954235076904	18.5571193695068	19.5983982086182	18.4235763549805	24.9480648040771	24.5963935852051	25.0528736114502	25.320894241333	25.4250564575195	24.9710140228271	25.4296588897705	24.703031539917												8	8	8	36.8	36.8	36.8	45.694	0	112.51	751660000	16	47	8	0.291636484846463	0.320197044334975	0.13169002532959	0.966231203599393	0.388766642046715	0.487179487179487	-0.414654731750488	-1.33826104888626	0.558552150563288	0.176923076923077
17.5726699829102	16.1691608428955	16.1759586334229	16.0623836517334	19.265495300293	18.796236038208	17.9732608795166	18.5857105255127	22.6289863586426	22.5410404205322	22.2959175109863	22.2779293060303	23.0506420135498	23.2810745239258	22.773681640625	22.6715469360352								+	LFQ intensity LGB 14h_LFQ intensity WT 14h			8	8	8	16.9	16.9	16.9	55.759	0	33.405	99265000	21	32	8	0.641142289442104	0.17910447761194	0.443243980407715	2.66559035564146	1.12864306193811	0.25	0.298089981079102	8.52200229020121	1.37425411905943	0.0384615384615385
21.9022006988525	21.6819171905518	22.4626388549805	22.5378456115723	22.7718715667725	22.7592449188232	22.5921783447266	22.2653064727783	25.4877834320068	25.0308208465576	24.7078304290771	24.9377765655518	25.2260417938232	25.3466167449951	24.6919498443604	24.7204113006592												8	8	8	25.1	25.1	25.1	53.916	0	171.29	748710000	14	69	8	1.29727582137077	0.242424242424242	0.580148696899414	12.5963887853564	0.372212511523926	0.487603305785124	0.436498641967773	1.27090726332684	0.0365014763331326	0.885134328358209
21.095775604248	19.9708480834961	22.1411476135254	22.4081840515137	22.2520236968994	22.1863441467285	22.6784610748291	21.8924503326416	23.4018459320068	23.3723888397217	24.1327323913574	24.2667808532715	24.170202255249	24.252197265625	24.3934898376465	24.5567798614502								+	LFQ intensity LGB 14h_LFQ intensity WT 14h			9	9	9	27.8	27.8	27.8	55.415	0	255.15	699350000	10	78	9	1.01198181001944	0.150684931506849	-0.263935089111328	-6.4932663882502	1.19497388194203	0.291666666666667	-0.812639236450195	-9.94020344360973	2.55552361429722	0
22.7578220367432	21.4534225463867	21.5929527282715	21.6043567657471	22.3423976898193	22.3096923828125	22.219690322876	21.3719902038574	25.0122680664063	24.6276187896729	23.8569030761719	23.9542026519775	24.5747318267822	24.4925899505615	24.3147201538086	23.9637584686279												9	9	9	38.5	38.5	38.5	35.871	0	83.754	499040000	12	70	9	0.679670364735209	0.170542635658915	0.394421577453613	2.93446810322196	0.785044416853617	0.322033898305085	0.914390563964844	3.79455437707773	0.548608368441761	0.174242424242424
29.9702129364014	29.2895164489746	30.5686454772949	30.6443538665771	29.6145095825195	29.9154167175293	30.7955226898193	29.9857654571533	32.1433944702148	32.1536979675293	32.1924896240234	32.1463737487793	31.5025634765625	31.6394462585449	32.0764503479004	32.054817199707								+	LFQ intensity LGB 14h_LFQ intensity WT 14h			9	9	9	41.2	41.2	41.2	38.966	0	323.31	120000000000	10	258	9	0.995032712767354	0.144736842105263	-0.49462890625	-6.24074697983347	0.226010143132949	0.605263157894737	-0.0208854675292969	-0.740365111561866	1.85915803992696	0
22.5164108276367	21.2125244140625	22.4912567138672	22.4696350097656	22.1473407745361	21.8701171875	22.609977722168	21.8369579315186	24.935754776001	24.672550201416	24.881196975708	24.7049312591553	24.608455657959	24.5620899200439	24.4746322631836	24.7035064697266												9	9	9	34.3	34.3	34.3	36.847	0	111.82	821690000	10	60	9	0.00769318199208417	0.984732824427481	-0.00379657745361328	-0.0275874016839333	0.0752045198464836	0.785340314136126	0.0110883712768555	0.25508435532349	0.614239652594124	0.158178861788618
33.1171264648438	32.1469192504883	33.5696640014648	33.3336486816406	33.5111198425293	33.5602416992188	33.9011344909668	33.7393264770508	34.5816650390625	34.6837921142578	34.7673721313477	34.887809753418	34.6686058044434	34.8575859069824	34.766731262207	35.1082077026367												9	9	9	51.8	51.8	51.8	26.374	0	323.31	786000000000	7	2058	9	0.580994534642799	0.162162162162162	-0.174373626708984	-2.28692215329198	1.52449578084273	0.272727272727273	-0.194862365722656	-21.2841666666667	0.457533642861231	0.234457142857143
27.4467163085938	26.7726612091064	28.1206512451172	28.2280254364014	27.4574031829834	27.0373725891113	28.0023326873779	27.6877918243408	29.5155544281006	29.4821224212646	29.8298225402832	29.8050289154053	29.3979911804199	29.2823753356934	29.6175785064697	29.7077388763428												9	9	9	52	52	52	29.952	0	323.31	27751000000	9	300	9	0.70637581313735	0.186440677966102	-0.322475433349609	-3.13423428433717	2.06397253905752	0.333333333333333	-0.318587303161621	-73.760874365202	0.925291881394006	0.062
24.7988719940186	23.6266708374023	24.769006729126	25.5225887298584	24.2651348114014	24.3370170593262	25.4851131439209	24.8815231323242	27.1473445892334	26.7261142730713	27.7724094390869	27.6292304992676	26.6581268310547	26.8665561676025	27.29052734375	27.2964038848877												9	9	9	29.4	29.4	29.4	43.66	0	323.31	3175200000	13	79	9	0.920990175809141	0.168539325842697	-0.531124114990234	-5.24430298692983	0.940894771801854	0.266666666666667	-0.764090538024902	-5.49603852406725	0.271372614321959	0.450146341463415
25.6829242706299	24.8072986602783	25.9170455932617	26.7512359619141	NaN	NaN	19.6755065917969	NaN	29.3203830718994	29.103645324707	30.1483135223389	30.1698532104492	NaN	NaN	NaN	NaN			+									9	9	9	57.4	57.4	57.4	18.281	0	78.273	10718000000	10	66	NaN	NaN	1	0	NaN	1.09872399186871	0.21875	-0.94706916809082	-7.94929798440677	0	1
17.2316341400146	18.0203609466553	18.841287612915	18.673454284668	20.9270896911621	19.9433498382568	20.6595325469971	18.4388809204102	23.330192565918	NaN	23.9656963348389	23.5795745849609	24.3259449005127	23.6604690551758	24.6350574493408	24.1574611663818												9	9	9	32.8	32.8	32.8	37.214	0	176.18	398040000	17	46	9	0.836316515161904	0.176470588235294	-0.40305233001709	-4.2905393744353	0	1	-0.635503768920898	0	0	1
20.2937850952148	19.6966781616211	20.5839862823486	20.6762466430664	20.7789249420166	21.0123634338379	21.558988571167	20.8099403381348	23.5221710205078	23.6352233886719	23.3659973144531	23.1243457794189	24.1299839019775	24.0223369598389	23.7798652648926	23.5539131164551								+	LFQ intensity LGB 14h_LFQ intensity WT 14h			9	9	9	53.7	53.7	53.7	27.202	0	58.345	363530000	16	55	9	1.03915426059034	0.169230769230769	0.409271240234375	6.91890497533293	0.507057031312184	0.40625	0.333525657653809	1.88058634058731	1.62443571167372	0.0469677419354839
20.2785530090332	19.5097827911377	20.8815898895264	20.7136421203613	21.7083892822266	22.1983242034912	21.7184162139893	20.936824798584	23.3390579223633	23.4374599456787	23.1427059173584	23.1792221069336	23.7642555236816	24.0813961029053	23.3156185150146	23.0919570922852								+	LFQ intensity LGB 14h_LFQ intensity WT 14h			9	9	9	55.2	55.2	55.2	19.427	0	30.726	334270000	10	53	9	0.640180485879888	0.176470588235294	0.719038009643555	2.65915439309294	1.06480996505104	0.222222222222222	0.227294921875	7.34562041545953	1.07352378411796	0.0499154929577465
27.0388374328613	26.158655166626	27.3498420715332	27.3896064758301	26.5726375579834	27.0394649505615	27.8456554412842	27.4784622192383	29.4620723724365	29.2063426971436	29.4556407928467	29.3291149139404	28.9977645874023	29.1538314819336	29.5157794952393	29.7189807891846												9	9	9	59.8	59.8	59.8	32.069	0	323.31	24976000000	12	252	9	1.55775010441215	0.25	-0.541582107543945	-22.9803334412431	0.273012384542173	0.552447552447552	-0.0581703186035156	-0.90044286979628	0.644636400754502	0.136
18.3943958282471	20.8869552612305	20.8060111999512	23.5951404571533	22.9143886566162	20.4262409210205	23.3015937805176	22.7396850585938	26.2332668304443	25.2529201507568	25.986156463623	26.8647861480713	25.9221382141113	26.2332286834717	26.2763786315918	26.3065567016602												9	9	9	40.8	40.8	40.8	28.3	0	91.519	1430100000	11	53	9	0.431734273324608	0.264705882352941	-0.213784217834473	-1.5220703562626	0.224138967491796	0.597402597402597	-0.682377815246582	-0.734143616251761	0.235040130841818	0.485035294117647
20.0127716064453	19.2179050445557	19.9987945556641	19.8948211669922	21.0614452362061	18.5625324249268	18.0478801727295	19.3617038726807	22.8810291290283	23.1548976898193	22.9426879882813	22.7741661071777	23.3442153930664	21.8743267059326	22.0545063018799	22.6611862182617												9	9	9	37.1	37.1	37.1	31.124	0	26.692	173390000	17	40	9	0.0712194991643508	0.646090534979424	0.251424789428711	0.242154089205673	0.220250503285745	0.593548387096774	0.159536361694336	0.721246874191601	0.194199184532795	0.525211428571429
21.6961688995361	20.0558967590332	23.0843677520752	22.900857925415	22.3952178955078	22.7258396148682	23.2146911621094	22.8270454406738	25.0883693695068	23.9648151397705	25.1582698822021	25.1282157897949	24.9912261962891	25.2086601257324	25.0727977752686	25.4024963378906												9	9	9	34.4	34.4	34.4	49.194	0	174.06	856130000	11	75	9	0.608333629234876	0.167832167832168	-0.137703895568848	-2.45320171936322	0.335549882736533	0.4921875	-0.616650581359863	-1.12784728654181	0.374814799097714	0.297653333333333
18.9943809509277	18.6637592315674	19.7245235443115	18.7826728820801	19.851541519165	19.5392608642578	19.9663486480713	19.3373222351074	22.4628620147705	22.5380573272705	22.6101589202881	22.2433624267578	23.2576751708984	23.0529823303223	22.7988319396973	22.620756149292								+	LFQ intensity LGB 14h_LFQ intensity WT 14h			9	9	9	29.5	29.5	29.5	46.54	0	61.859	203220000	22	52	9	1.72100060924426	0.25	0.445534706115723	33.4773916159083	0.0995892379783172	0.74585635359116	0.0736989974975586	0.333485808976788	1.57480200457267	0.0373333333333333
20.4939460754395	19.7426948547363	19.3643360137939	20.6849155426025	21.7465705871582	20.0855045318604	21.0791358947754	19.2357292175293	23.6334495544434	23.3804702758789	22.1422691345215	22.7554206848145	23.7955074310303	23.7790641784668	22.8090572357178	23.0870265960693												9	9	9	73	73	73	22.101	0	64.46	192300000	7	34	9	0.956477255099383	0.158536585365854	0.83924388885498	5.7011408617685	0.606750348128575	0.369047619047619	1.05811500549316	2.44331449762388	0.802644786762577	0.0820970873786408
21.7141876220703	20.5741310119629	21.626314163208	21.6398448944092	21.0860862731934	21.0623016357422	21.5495719909668	21.3445663452148	24.6437244415283	24.2572422027588	24.1826820373535	24.2242774963379	24.2534236907959	24.293478012085	23.7813682556152	23.8283252716064										+	LFQ intensity LGB 24h_LFQ intensity WT 24h	10	10	10	31.9	31.9	31.9	41.654	0	53.257	427490000	16	66	10	2.32894513269419	1	0.46860408782959	135.774247029566	0.342409954519298	0.5	0.247003555297852	1.15401272523125	0.338795447351554	0.343277419354839
21.648120880127	20.1165466308594	21.559175491333	21.8260173797607	22.4633617401123	21.718542098999	22.0802097320557	21.2269382476807	24.9655647277832	24.7628383636475	24.8590393066406	25.3179321289063	25.3131980895996	25.4474582672119	25.2377948760986	25.0807456970215								+	LFQ intensity LGB 14h_LFQ intensity WT 14h			10	10	10	22.7	22.7	22.7	66.094	0	168.64	1092000000	19	67	10	0.430745498800654	0.263157894736842	0.221057891845703	1.51768480324756	0.207115991142516	0.584905660377358	-0.224284172058105	-0.67798569530009	1.29023846834396	0.0344827586206897
18.0583820343018	18.7070827484131	20.2637329101563	19.8654289245605	20.4669246673584	20.444149017334	20.4153461456299	19.7006797790527	22.9178333282471	22.3178005218506	24.2646350860596	24.563196182251	24.6098651885986	24.5958232879639	24.9080238342285	24.815824508667								+	LFQ intensity LGB 14h_LFQ intensity WT 14h			10	10	10	40.1	40.1	40.1	39.234	0	58.302	633300000	19	74	10	1.02087501944028	0.154929577464789	-0.259079933166504	-6.62969470678673	0.806738767744861	0.290909090909091	-1.79609870910645	-3.99757599942265	1.65559120269056	0.0357142857142857
25.6654644012451	24.1060543060303	26.574125289917	26.6073837280273	25.9032726287842	25.8621158599854	26.5893516540527	26.0615100860596	28.8508186340332	28.3308258056641	28.9938297271729	29.0674819946289	29.1939926147461	29.060567855835	29.2046413421631	29.2048988342285												10	10	10	40.3	40.3	40.3	45.076	0	254.99	8517100000	9	86	10	0.343791374696622	0.301587301587302	-0.0774898529052734	-1.15931400525054	0.422590956501834	0.421052631578947	-0.439833641052246	-1.48180670284442	0.735900202724679	0.0982142857142857
25.535551071167	24.1689033508301	25.7156543731689	25.4762706756592	25.9350128173828	25.661937713623	25.8741302490234	25.3197574615479	28.9363231658936	28.3999080657959	28.6097812652588	28.7216567993164	28.9766178131104	28.9078464508057	28.6821746826172	28.686990737915												10	10	10	57.9	57.9	57.9	31.741	0	323.31	14722000000	12	145	10	1.04430195601307	0.171875	0.257649421691895	7.00254011041705	0.00204895972383867	0.990338164251208	0.00239658355712891	0.00739354675469489	0.3794478979106	0.299651006711409
22.5461845397949	21.5860500335693	21.7396240234375	22.1391181945801	22.416145324707	22.0893878936768	21.7828483581543	20.9885673522949	24.5477504730225	24.0214061737061	23.395191192627	23.586576461792	23.8439311981201	23.9402885437012	23.4041862487793	23.3381061553955												10	10	10	48.5	48.5	48.5	37.33	0	114.03	447650000	12	55	10	1.00675318482616	0.148648648648649	0.520963668823242	6.41432999859096	0.568103011840764	0.386363636363636	0.793694496154785	2.21168119862768	0.552721030519937	0.175572519083969
17.7840461730957	16.788387298584	18.2230777740479	17.8291034698486	19.9470653533936	19.160270690918	19.6469707489014	18.4662284851074	21.3653297424316	20.954610824585	21.1188297271729	20.949275970459	22.4961414337158	22.1068382263184	21.7743053436279	21.5243015289307								+	LFQ intensity LGB 14h_LFQ intensity WT 14h			10	10	10	27.1	27.1	27.1	45.666	0	29.719	87948000	22	36	10	1.16921532234091	0.217391304347826	0.652186393737793	9.36380814152506	0.313163469097616	0.507575757575758	0.125917434692383	1.0442423283771	1.24947447988772	0.03125
15.0625944137573	NaN	17.4508075714111	NaN	16.1209659576416	16.5980377197266	17.9799728393555	17.1930637359619	NaN	NaN	22.2347068786621	NaN	21.7427520751953	21.8860626220703	22.7666435241699	22.5657196044922												10	10	10	27.5	27.5	27.5	55.301	0	19.438	59812000	30	23	10	0.896428990525637	0.197802197802198	-0.851774215698242	-4.94880262414256	0	1	NaN	0	0	1
23.0519199371338	21.9370040893555	23.0738182067871	23.5189342498779	22.9676322937012	22.9786701202393	22.9306125640869	22.9646396636963	25.9331226348877	25.4805297851563	25.7529220581055	26.0795269012451	25.6904048919678	25.6718482971191	25.5896663665771	25.7842407226563												10	10	10	51.2	51.2	51.2	27.81	0	288.76	1301400000	12	92	10	0.0153716358380923	0.946153846153846	-0.00582695007324219	-0.0546795296307566	0.163653107348691	0.654761904761905	-0.20939826965332	-0.537471482703587	0.0362022389049262	0.880752475247525
21.8307819366455	19.2085056304932	20.5701522827148	21.7985153198242	21.3250389099121	21.3890056610107	20.5946846008301	19.5944480895996	24.3704605102539	23.6516284942627	23.9945545196533	24.3890972137451	23.7176418304443	23.8296794891357	23.7254638671875	23.4602642059326												10	10	10	23.6	23.6	23.6	56.962	0	118.62	425710000	21	67	10	0.28947828820285	0.32843137254902	0.18079662322998	0.958529889119784	0.0968553641066288	0.737704918032787	-0.180781364440918	-0.324744873048966	0.23581909563991	0.481988165680473
21.7051849365234	19.8864345550537	22.1825904846191	22.5878810882568	22.2209300994873	22.2675380706787	22.9071979522705	22.3799152374268	23.9883251190186	23.5843982696533	24.2381229400635	24.4691753387451	24.3310813903809	24.4129962921143	24.4781551361084	24.566858291626												11	11	11	28.5	28.5	28.5	37.927	0	178.49	594490000	13	74	11	1.84290922682834	0.25	-0.150467872619629	-44.331834785052	0.488352601105848	0.45	-0.567287445068359	-1.78679050319604	0.979989802589245	0.0554146341463415
21.8610954284668	21.0068950653076	23.8126449584961	23.8043975830078	23.1485347747803	23.693811416626	24.4637603759766	24.1628475189209	24.967456817627	24.5905227661133	26.3193969726563	26.1852550506592	25.9508037567139	26.0684986114502	26.4663772583008	26.6432018280029								+	LFQ intensity LGB 14h_LFQ intensity WT 14h			11	11	11	61.8	61.8	61.8	33.532	0	223.39	1981200000	12	95	11	1.46227608361904	0.176470588235294	-0.545138359069824	-18.4387277829747	1.28119706220333	0.4375	-1.4733362197876	-12.136606097743	1.60578819285484	0.0428235294117647
20.7283325195313	17.7404403686523	21.7073783874512	21.6126136779785	21.8301639556885	21.3673572540283	22.3403625488281	21.8177680969238	24.7940196990967	24.1817722320557	25.064022064209	24.9735565185547	25.2669944763184	24.9858531951904	25.4253444671631	25.24977684021												11	11	11	59.3	59.3	59.3	33.838	0	320.15	901890000	13	78	11	0.806970892202772	0.190909090909091	-0.211136817932129	-3.99980126826977	0.536432656787768	0.417582417582418	-0.530893325805664	-2.0349241859309	0.702260672330921	0.110230088495575
25.052791595459	23.734899520874	25.2077293395996	25.1707000732422	25.4403781890869	25.4280948638916	25.5848293304443	25.0794448852539	27.6645164489746	27.5334873199463	27.4742908477783	27.3331298828125	27.685920715332	27.7020664215088	27.4769973754883	27.4289417266846												11	11	11	47.5	47.5	47.5	36.822	0	323.31	5600700000	12	166	11	1.07421433072675	0.2	0.241024017333984	7.50837789661319	1.78224249137823	0.222222222222222	0.195291519165039	38.5500753012048	0.542473010338574	0.176360902255639
29.2835235595703	28.825325012207	29.8962268829346	30.1044960021973	29.3809852600098	29.6494159698486	30.4776916503906	29.6277885437012	31.7519073486328	31.7008285522461	32.1244468688965	32.1005859375	31.546968460083	31.800313949585	32.1358947753906	32.1505546569824												11	11	11	57.2	57.2	57.2	29.482	0	323.31	136000000000	12	522	11	0.80013507229484	0.189189189189189	-0.469583511352539	-3.93474508550424	1.64922982485296	0.3	-0.386148452758789	-28.3746320953048	0.140991009685465	0.60189010989011
23.2582492828369	22.1317596435547	23.473331451416	23.4977741241455	23.1348323822021	22.88645362854	23.5089378356934	22.9996376037598	27.1211948394775	26.7215595245361	26.9862003326416	27.1036968231201	26.6175079345703	26.6242179870605	26.8807525634766	26.7563362121582												11	10	10	52.9	50.3	50.3	36.598	0	178.01	3846900000	15	132	11	0.690638036565389	0.174603174603175	-0.197681427001953	-3.01512771280619	0.144976677435209	0.690058479532164	-0.123571395874023	-0.477910639333742	0.566160931138613	0.174077519379845
16.18239402771	NaN	19.2959842681885	17.5426082611084	18.5587272644043	19.0036602020264	20.0560283660889	17.5683727264404	22.0039482116699	NaN	23.1241092681885	22.5630912780762	22.9240112304688	22.9257678985596	23.6062545776367	22.9283008575439												11	11	11	30.7	30.7	30.7	51.47	0	32.693	148010000	25	38	11	0.303087841145329	0.31	-0.342388153076172	-1.00745305361933	0	1	-1.12016105651855	0	0	1
19.2692222595215	18.395149230957	19.4835720062256	19.1019287109375	20.1675415039063	19.9075355529785	19.8196239471436	18.5697441101074	22.5217876434326	22.6608390808105	22.5021286010742	22.4497013092041	23.2858791351318	23.422908782959	22.8568840026855	22.576301574707								+	LFQ intensity LGB 14h_LFQ intensity WT 14h			11	11	11	34.4	34.4	34.4	38.328	0	56.108	163880000	17	37	11	0.69590148028678	0.180327868852459	0.637801170349121	3.05451497837396	0.3556650928233	0.483870967741935	0.115398406982422	1.20533917720889	1.79663718619352	0.0416666666666667
23.1637229919434	22.3694362640381	23.2667083740234	23.7350025177002	23.1056880950928	23.1707992553711	23.4988708496094	22.9451560974121	26.2787914276123	26.0061378479004	25.910587310791	25.9531364440918	25.9753723144531	26.0680675506592	25.7354927062988	25.6820945739746												11	11	11	44	44	44	42.695	0	323.31	2238700000	15	103	11	0.835669392610859	0.174757281553398	0.312926292419434	4.28392192701873	0.3882910395286	0.483050847457627	0.210602760314941	1.33630042902873	0.309832694359892	0.384405063291139
18.0364952087402	16.1463298797607	18.8090152740479	19.1436767578125	19.137035369873	18.4876194000244	19.5608367919922	18.7049903869629	22.3058567047119	NaN	22.3275909423828	22.1657943725586	22.0292797088623	22.1370544433594	22.3038806915283	22.5090579986572												11	11	11	31	31	31	56.744	0	39.106	148690000	28	46	11	1.02144127119968	0.157142857142857	-0.323302268981934	-6.63847494468052	0	1	-0.0217342376708984	0	0	1
20.3729457855225	19.4268341064453	21.2201042175293	21.5066394805908	21.6345367431641	21.5596885681152	21.8142108917236	21.3446216583252	24.6243305206299	24.4528713226318	25.2025089263916	25.4661273956299	25.5439205169678	25.4366970062256	25.3795108795166	25.2146377563477								+	LFQ intensity LGB 14h_LFQ intensity WT 14h			11	11	11	14.2	14.2	14.2	124.48	0	196.07	1234600000	34	114	11	1.02562864551335	0.161764705882353	0.193234443664551	6.70375516956162	0.769826469588854	0.327868852459016	-0.795717239379883	-3.65781697982517	1.95467386099545	0
21.2743511199951	20.0408630371094	23.2359771728516	23.4150619506836	21.9326496124268	22.1877040863037	23.836051940918	22.7752704620361	24.0809097290039	23.7288932800293	25.6298141479492	25.6560554504395	24.883716583252	24.9545135498047	26.0216598510742	25.9726142883301								+	LFQ intensity LGB 14h_LFQ intensity WT 14h	+	LFQ intensity LGB 24h_LFQ intensity WT 24h	12	12	12	47.5	47.5	47.5	44.059	0	323.31	1489800000	16	88	12	1.45161320386113	0.210526315789474	-1.07802200317383	-17.9906417112299	1.16112559945484	0.269230769230769	-1.73803329467773	-9.18967708102221	1.52382114719017	0.0364
28.3911647796631	27.7183609008789	28.3194141387939	28.6606788635254	28.6392383575439	28.327917098999	28.3754234313965	27.9608554840088	31.2502250671387	31.1632099151611	31.0072479248047	31.0959091186523	31.2742538452148	31.1683006286621	30.7296352386475	30.8886699676514												12	12	12	42.6	42.6	42.6	39.631	0	323.31	68205000000	11	271	12	0.703284073715528	0.184873949579832	0.412124633789063	3.11051608723818	0.484153868428498	0.445544554455446	0.155138969421387	1.76619076054503	0.0698234605673633	0.773265306122449
22.2917079925537	20.1861629486084	21.486255645752	22.7991485595703	22.8242702484131	22.2805366516113	22.8846664428711	22.1798915863037	25.7691593170166	25.5082721710205	25.6210346221924	25.9282970428467	25.6960163116455	25.6913375854492	25.3995323181152	25.6587543487549												12	12	12	52.2	52.2	52.2	31.95	0	178.28	1179600000	11	62	12	0.366212615237073	0.281081081081081	0.164533615112305	1.24693553050014	0.145184354451503	0.694117647058824	-0.135950088500977	-0.478571476530345	0.145990343880786	0.591160220994475
22.1577987670898	21.593729019165	22.7646007537842	22.9989318847656	22.8427429199219	22.6951923370361	22.8630619049072	22.2525157928467	25.1749324798584	24.8757247924805	25.0071868896484	25.0676784515381	25.0122680664063	24.9826354980469	24.8335933685303	24.9489555358887												12	12	12	37.8	37.8	37.8	53.729	0	149.3	1283600000	17	111	12	0.418631050824562	0.262857142857143	0.10617733001709	1.46456806850919	0.0189884835653163	0.955665024630542	-0.0121040344238281	-0.067300860085054	0.060483985285931	0.811353535353535
28.9424877166748	28.1047954559326	29.0925998687744	28.9232044219971	28.5973300933838	28.7319831848145	29.1359920501709	28.3960742950439	31.3548412322998	31.0830917358398	31.4507617950439	31.1971244812012	30.9307231903076	31.0510292053223	31.2356338500977	30.7855796813965												12	12	12	63.6	63.6	63.6	37.187	0	323.31	65928000000	12	735	12	0.019530895080654	0.922178988326848	-0.0197305679321289	-0.0691863439821023	1.26134570791901	0.368421052631579	-0.104976654052734	-11.5918281381634	0.577486852769512	0.163375
23.2454528808594	22.2161712646484	23.669038772583	23.9356212615967	23.1933860778809	23.0379848480225	23.9535808563232	23.4408836364746	26.6839160919189	26.3394813537598	26.1093063354492	26.3896064758301	26.2448139190674	26.2347831726074	26.3019599914551	26.5377006530762												12	3	3	43.1	11.2	11.2	51.567	0	63.12	1266400000	9	67	12	0.418738518904266	0.264367816091954	-0.180031776428223	-1.46503434092585	0.255398630915975	0.564625850340136	0.262242317199707	0.839531539562986	0.59299841759872	0.165968253968254
27.3361148834229	26.7624320983887	27.3634414672852	27.1891441345215	27.0600261688232	26.9687309265137	27.2632026672363	26.209924697876	30.2496585845947	29.9615459442139	30.0166435241699	29.850923538208	29.7015724182129	29.8866958618164	29.6204662322998	29.3012523651123												12	12	12	49.3	49.3	49.3	55.955	0	323.31	27726000000	12	290	12	0.384721587624706	0.271739130434783	0.333274841308594	1.32163468447685	0.661891837965453	0.363636363636364	0.171818733215332	2.80766413688853	0.676687385594517	0.115008547008547
18.6981544494629	18.9025993347168	18.8145942687988	18.8169078826904	18.7126350402832	19.4858341217041	18.9820079803467	18.7330741882324	26.3504161834717	26.3603973388672	26.0338916778564	25.8706531524658	26.0769805908203	26.0880260467529	25.6833000183105	25.9855918884277								+	LFQ intensity LGB 14h_LFQ intensity WT 14h			12	3	3	35.1	10.2	10.2	57.732	0	217.22	600170000	17	24	12	0.471150993084547	0.248484848484849	0.24805736541748	1.70341918963699	0.870554323985144	0.26530612244898	0.403134346008301	4.65460211193939	3.12894248122441	0
18.3385181427002	17.9250907897949	19.9511985778809	19.7598419189453	19.1822395324707	20.2487564086914	21.0910682678223	20.7494373321533	22.1323547363281	22.2779579162598	22.5298614501953	22.6558475494385	22.6802883148193	22.6441650390625	22.9877014160156	23.6952991485596								+	LFQ intensity LGB 14h_LFQ intensity WT 14h			12	12	12	40.8	40.8	40.8	36.67	0	41.457	149910000	16	37	12	0.49639099063466	0.245283018867925	-0.67927360534668	-1.82668930355659	1.79310188190213	0.125	-0.387698173522949	-39.5265921244531	1.58686896643239	0.0393513513513514
25.3612842559814	24.4600772857666	25.0998096466064	25.4563217163086	26.0122470855713	25.8374481201172	26.103235244751	25.6554546356201	28.993236541748	28.4321708679199	28.6719226837158	29.035327911377	29.2969951629639	29.3538436889648	29.3568477630615	29.1679420471191												13	13	13	54.6	54.6	54.6	31.667	0	323.31	14855000000	11	197	13	0.155962101996171	0.475982532751092	0.0630245208740234	0.512906881082843	0.090651281499756	0.756756756756757	-0.140921592712402	-0.304869720583715	0.790837198267046	0.0900571428571429
21.3507843017578	20.8425312042236	22.5715408325195	22.8012428283691	21.6389598846436	22.1392116546631	22.8413791656494	22.1545886993408	24.6494922637939	24.6283416748047	25.3866653442383	25.5001792907715	25.0467681884766	24.9934749603271	25.1119155883789	25.0743083953857								+	LFQ intensity LGB 14h_LFQ intensity WT 14h			13	13	13	41.9	41.9	41.9	54.336	0	306.45	1207000000	17	91	13	1.16656569896443	0.208333333333333	-0.0729904174804688	-9.30642023346304	1.27443653798658	0.411764705882353	-0.804505348205566	-11.9482883163605	2.25117388612406	0
21.6013202667236	20.6533355712891	22.1196842193604	21.8208084106445	21.4964351654053	21.5177803039551	22.2382965087891	21.7122993469238	24.3408908843994	24.3952560424805	24.5201930999756	24.3429279327393	24.1148166656494	24.2766819000244	24.2412548065186	24.3651294708252												13	13	13	31.7	31.7	31.7	60.508	0	76.123	632170000	17	73	13	0.95311627105651	0.156626506024096	-0.107442855834961	-5.65629079224822	0.16699803677877	0.662576687116564	-0.0634870529174805	-0.548175657315075	0.742276062176395	0.1
21.0976409912109	20.0385875701904	20.395923614502	19.9543266296387	20.8945255279541	20.9590759277344	20.8757514953613	20.242374420166	23.4105396270752	23.4111881256104	22.9890537261963	23.07350730896	23.0380344390869	23.152702331543	22.7173500061035	22.6354007720947								+	LFQ intensity LGB 14h_LFQ intensity WT 14h			13	13	13	35.6	35.6	35.6	59.543	0	49.127	255400000	14	56	13	0.833520870042479	0.173076923076923	0.41899299621582	4.26201932404641	1.15494154890784	0.259259259259259	0.379583358764648	9.05871910419227	1.50203784624702	0.0476190476190476
24.0371627807617	23.1456775665283	23.6473522186279	24.0141868591309	23.7754516601563	23.61110496521	23.7758541107178	23.1287422180176	28.229585647583	28.087854385376	27.5594673156738	27.5847721099854	27.8626022338867	27.7688808441162	27.2564697265625	27.275598526001								+	LFQ intensity LGB 14h_LFQ intensity WT 14h	+	LFQ intensity LGB 24h_LFQ intensity WT 24h	13	13	13	44.6	44.6	44.6	59.156	0	208.38	4768300000	19	108	13	1.18629751740707	0.232558139534884	0.549707412719727	9.74225061690836	1.04559099938422	0.210526315789474	0.586600303649902	7.023636882672	1.25000968714642	0.0317460317460317
27.099588394165	26.336727142334	27.950101852417	28.1327114105225	26.9551563262939	26.9727897644043	27.8022422790527	27.5448799133301	28.6625823974609	28.5275726318359	29.3352832794189	29.384449005127	28.4353942871094	28.356071472168	28.7573547363281	29.0217876434326												13	13	13	61.2	61.2	61.2	29.789	0	323.31	21210000000	12	249	13	0.671163310386679	0.175572519083969	-0.493838310241699	-2.8731932507338	1.11754524869812	0.233333333333333	-0.764788627624512	-8.30499891260447	0.900317808041291	0.0656888888888889
27.4039745330811	26.7366027832031	27.704906463623	27.5623092651367	27.4793891906738	27.3473110198975	27.9196281433105	27.3991737365723	30.1494045257568	30.1902523040771	30.1270637512207	30.0194282531738	30.0766086578369	30.020092010498	30.25732421875	29.9499073028564								+	LFQ intensity LGB 14h_LFQ intensity WT 14h			13	13	12	65.1	65.1	62.3	33.531	0	323.31	42669000000	14	462	13	0.133222291920634	0.481171548117155	-0.0552654266357422	-0.440537006628961	0.379644010943846	0.483333333333333	0.0965824127197266	1.30091974103381	1.13417349087384	0.0521176470588235
29.1601467132568	28.6418590545654	29.0055503845215	29.4108638763428	29.3011436462402	28.8329792022705	29.5559253692627	28.7832546234131	31.2240619659424	31.3856620788574	30.9746646881104	30.9325542449951	30.8621578216553	30.6325283050537	30.9963111877441	30.7776851654053								+	LFQ intensity LGB 14h_LFQ intensity WT 14h			13	13	13	54.1	54.1	54.1	40.751	0	323.31	65778000000	9	403	13	1.60090061450046	0.222222222222222	-0.139655113220215	-25.383775351014	0.74550668424849	0.328125	0.351252555847168	3.44854545284309	1.23689611342064	0.0391384615384615
17.7184658050537	16.8415641784668	19.0890254974365	18.5604076385498	19.759485244751	18.8518772125244	20.828577041626	19.876636505127	21.5739002227783	NaN	22.3003082275391	22.0744724273682	22.1411476135254	21.9035987854004	22.7652683258057	22.7220287322998												13	13	13	36	36	36	52.537	0	64.342	174530000	25	52	13	1.0693636486233	0.189655172413793	-0.721275329589844	-7.42399434595677	0	1	-0.726408004760742	0	0	1
22.5827922821045	21.6288528442383	22.2214908599854	22.384822845459	23.1788120269775	23.0554504394531	23.1029357910156	22.4176654815674	24.7214546203613	24.5352249145508	24.319896697998	24.2783832550049	25.1620407104492	25.1171970367432	25.0396327972412	24.8287601470947								+	LFQ intensity LGB 14h_LFQ intensity WT 14h			13	13	13	48.9	48.9	48.9	44.949	0	323.31	1265500000	17	86	13	0.611732508678203	0.169014084507042	0.205422401428223	2.47453674451733	0.860943746549251	0.26	0.32919979095459	4.5495894455208	1.47695518628096	0.0454545454545455
27.453405380249	26.6588077545166	27.5652904510498	27.95432472229	27.4140949249268	27.2096462249756	27.9965267181396	27.5024108886719	29.6276149749756	29.563383102417	29.8876972198486	29.7751121520996	29.2383136749268	29.3029537200928	29.7139434814453	29.7307205200195								+	LFQ intensity LGB 14h_LFQ intensity WT 14h			13	13	4	48.9	48.9	15.6	49.365	0	323.31	21599000000	9	297	13	1.47240421784694	0.2	-0.451698303222656	-18.8746313859887	1.18697662277049	0.28	-0.235905647277832	-9.75760325036488	1.71876481098791	0.04
21.0137252807617	20.913932800293	21.6589660644531	21.2396965026855	21.0543079376221	20.4448566436768	20.3508911132813	21.0747661590576	24.5490436553955	24.1771411895752	23.8000583648682	24.0028171539307	23.4321155548096	23.384428024292	23.0561943054199	23.5037307739258								+	LFQ intensity LGB 14h_LFQ intensity WT 14h			14	14	14	40	40	40	57.702	0	86.721	427110000	21	66	14	0.157616778173558	0.478070175438596	0.12830924987793	0.518186720073949	0.450481169671402	0.431192660550459	0.461654663085938	1.60670189320517	1.43823048182967	0.0425531914893617
26.9886932373047	25.747631072998	27.0542411804199	26.9359569549561	26.1171779632568	25.9419898986816	26.5241146087646	26.2690830230713	29.3074340820313	29.1313152313232	29.3010559082031	29.3224048614502	28.3533382415771	28.4261436462402	28.6427536010742	28.7547760009766								+	LFQ intensity LGB 14h_LFQ intensity WT 14h	+	LFQ intensity LGB 24h_LFQ intensity WT 24h	14	14	14	38.8	38.8	38.8	57.688	0	323.31	16525000000	8	162	14	1.39424941631227	0.181818181818182	-0.309023857116699	-15.7596906765235	0.282961295110074	0.539007092198582	-0.0923557281494141	-0.935400367043369	1.88819645584548	0
24.264778137207	23.00559425354	24.971715927124	25.0993671417236	24.4881210327148	24.5293979644775	25.6132717132568	24.8217239379883	27.3591747283936	27.0853748321533	27.5563278198242	27.5513477325439	27.3115539550781	27.2623958587646	28.1362380981445	27.892671585083												14	14	14	70.1	70.1	70.1	34.509	0	323.31	6331200000	13	149	14	1.07282063583731	0.196428571428571	-0.727479934692383	-7.48403743892628	0.610503495953328	0.373493975903614	-0.331562995910645	-2.46680478788696	0.162700069157794	0.5616
28.7363128662109	28.1227760314941	28.9067859649658	28.8908462524414	28.8487911224365	28.7938022613525	29.3717937469482	28.7495441436768	31.1927814483643	31.012186050415	31.1558113098145	31.0355110168457	30.8080863952637	30.9346656799316	31.130443572998	31.0406150817871												14	14	14	49	49	49	39.506	0	323.31	72728000000	13	695	14	0.526013509648886	0.209150326797386	-0.214153289794922	-1.97916446324696	0.0663530816107847	0.809278350515464	0.00682258605957031	0.226306465899026	0.766846765121258	0.0917777777777778
20.4203910827637	20.6481647491455	21.2298164367676	21.5466556549072	22.2514171600342	21.9765930175781	21.8711338043213	20.6117134094238	24.1227359771729	24.2336673736572	23.8823165893555	23.8760528564453	24.8322429656982	24.8313732147217	24.2224349975586	24.1909923553467								+	LFQ intensity LGB 14h_LFQ intensity WT 14h	+	LFQ intensity LGB 24h_LFQ intensity WT 24h	14	14	14	50.4	50.4	50.4	42.697	0	130.92	836420000	20	74	14	1.80784553024319	0.2	0.625094413757324	40.8920706219976	0.909405158249746	0.282608695652174	0.299016952514648	5.10289043682052	2.14721782965159	0
17.9625110626221	16.937557220459	18.9644031524658	19.1987571716309	19.3303356170654	17.3362102508545	20.394458770752	19.6059017181396	22.4056415557861	22.6475276947021	23.293478012085	23.1161193847656	23.3431301116943	22.7762966156006	23.5585918426514	23.8503360748291												14	14	14	27.7	27.7	27.7	63.419	0	66.552	244340000	25	53	14	0.427173132956805	0.267441860465116	-0.644750595092773	-1.501903843676	0.719337385670992	0.352941176470588	-0.678214073181152	-3.23540865767385	0.646378384430975	0.133333333333333
19.1021347045898	17.7399120330811	19.8146896362305	19.3602676391602	19.4536437988281	20.4188499450684	20.7085151672363	19.6976299285889	22.6466484069824	22.8959674835205	22.8238620758057	22.543212890625	23.3574314117432	23.6041069030762	23.3284130096436	23.0273418426514								+	LFQ intensity LGB 14h_LFQ intensity WT 14h			14	14	14	41.2	41.2	41.2	57.219	0	323.31	383160000	25	84	14	0.329756793315786	0.298969072164948	0.302891731262207	1.10595556050798	0.0988831358082466	0.741758241758242	0.0877704620361328	0.331229125878153	1.25171235041931	0.0327868852459016
25.8680171966553	25.2933025360107	26.3234386444092	26.6729011535645	25.8279609680176	25.9693241119385	26.2907390594482	25.7995891571045	28.4228610992432	28.5938091278076	28.6087589263916	28.5570220947266	28.0690727233887	28.0884094238281	28.2000408172607	28.3164825439453								+	LFQ intensity LGB 14h_LFQ intensity WT 14h			15	15	15	54.3	54.3	54.3	43.4	0	323.31	11709000000	15	246	15	0.774290212053022	0.192982456140351	-0.179520606994629	-3.69745241696294	0.204555993714038	0.5875	-0.0745553970336914	-0.669604543001773	1.42213170078696	0.0416666666666667
24.0728378295898	23.1344871520996	24.3688621520996	24.8988285064697	24.5852012634277	24.5324325561523	24.8736133575439	24.1620025634766	27.600170135498	27.4291019439697	27.8282032012939	28.148265838623	28.1180782318115	27.9406700134277	28.1749324798584	27.9677429199219								+	LFQ intensity LGB 14h_LFQ intensity WT 14h			15	15	15	44.4	44.4	44.4	67.92	0	323.31	8348000000	17	172	15	0.663382352329268	0.174242424242424	-0.0419635772705078	-2.81811195081337	0.516378188408628	0.410526315789474	-0.473598480224609	-1.92860416165037	1.27727680954451	0.0338983050847458
NaN	NaN	26.4516143798828	26.6683082580566	21.2639617919922	18.204761505127	25.4172859191895	25.6751651763916	NaN	NaN	28.1698780059814	28.3583374023438	23.1519756317139	NaN	26.8677349090576	27.5341567993164												15	15	15	44.8	44.8	44.8	44.465	0	323.31	5985900000	12	104	15	0	1	-3.71575927734375	0	0	1	NaN	0	0	1
30.0982341766357	29.4350566864014	30.7015724182129	30.2354640960693	30.629056930542	30.329029083252	30.8293380737305	30.3645286560059	32.2067337036133	32.1310272216797	32.5038414001465	32.3158378601074	32.3660125732422	32.271167755127	32.2979469299316	32.4787292480469												15	15	15	59.2	59.2	59.2	27.406	0	323.31	197000000000	10	808	15	0.15382878732888	0.476190476190476	-0.0697479248046875	-0.506103468320093	0.836406471513852	0.277777777777778	-0.240959167480469	-4.29146001766424	0.878069918915416	0.0628936170212766
19.5085067749023	18.2989845275879	19.7621974945068	19.8520755767822	19.1943378448486	18.7613048553467	19.6527233123779	19.631368637085	23.3850860595703	23.2434196472168	23.0968055725098	22.992618560791	22.8283252716064	22.7636280059814	23.0205078125	23.083215713501								+	LFQ intensity LGB 14h_LFQ intensity WT 14h			15	15	15	17.6	17.6	17.6	144.96	0	99.749	319270000	44	85	15	0.80874764285643	0.192660550458716	-0.255885124206543	-4.01687201521026	1.35468001019524	0.333333333333333	0.269540786743164	14.3834096692112	1.66078952913864	0.037037037037037
20.4163761138916	18.7933502197266	20.7046356201172	20.5612277984619	20.6916618347168	19.9370403289795	21.0515880584717	20.1819229125977	22.8201656341553	22.6982479095459	23.2707061767578	22.9492950439453	23.0293140411377	22.7341747283936	23.2761135101318	23.0145435333252												15	15	15	39.2	39.2	39.2	57.354	0	54.19	287810000	23	59	15	1.39271237966491	0.173913043478261	-0.263584136962891	-15.7038636363636	0.753587015867577	0.338709677419355	-0.350793838500977	-3.51684641272755	0.281476103590414	0.45175
20.2811603546143	19.7239246368408	20.6128826141357	20.6775379180908	21.7006206512451	21.959924697876	21.3619613647461	20.7744274139404	24.7912406921387	24.9109992980957	24.931884765625	24.607780456543	25.6633491516113	25.7151565551758	25.1310844421387	25.0423069000244								+	LFQ intensity LGB 14h_LFQ intensity WT 14h			15	15	15	46.8	46.8	46.8	55.945	0	312.58	1156900000	21	87	15	1.13116788231149	0.215686274509804	0.602557182312012	8.57214375839473	0.109867190103549	0.726256983240223	0.0812873840332031	0.366272474131115	2.2214953548575	0
21.6683902740479	20.5156650543213	21.8466300964355	21.762716293335	22.3762626647949	22.4369010925293	22.7229862213135	21.9031581878662	24.3544750213623	24.4166736602783	24.2631301879883	24.0161437988281	24.968994140625	25.0268592834473	24.6208114624023	24.5277881622314								+	LFQ intensity LGB 14h_LFQ intensity WT 14h			15	15	15	67.9	67.9	67.9	32.517	0	136.9	940290000	17	97	15	0.95000695108903	0.166666666666667	0.423626899719238	5.61510068386656	0.447023033109283	0.427272727272727	0.245937347412109	1.59087488124761	2.3208241466328	0
29.914134979248	29.2362613677979	30.770299911499	31.0919437408447	30.0787734985352	29.9590606689453	30.6872901916504	30.3079109191895	32.1888389587402	31.9377536773682	32.8100967407227	32.9899139404297	31.9889507293701	31.9618911743164	32.4732475280762	32.3928451538086												15	15	15	47	47	47	31.177	0	323.31	198000000000	13	559	15	1.43107503587014	0.19047619047619	-0.457625389099121	-17.1579003825938	0.79467893940499	0.293103448275862	-0.836709022521973	-3.8835191685442	0.253003287512704	0.457293413173653
26.6264495849609	25.5786247253418	26.5013027191162	26.6562194824219	26.7447090148926	26.9745407104492	26.371955871582	26.2621994018555	29.8166847229004	29.7178058624268	29.4504585266113	29.3553142547607	29.9641647338867	29.9260635375977	29.3759632110596	29.5253143310547						+	LFQ intensity LGB 14h_LFQ intensity LGB 24h	+	LFQ intensity LGB 14h_LFQ intensity WT 14h			16	16	7	56.9	56.9	32.1	57.752	0	323.31	32058000000	17	315	16	0.923525587205475	0.170454545454545	0.494475364685059	5.27574558145687	2.48644028958113	0	0.364358901977539	195.126659856997	1.1055008546231	0.0506285714285714
22.2159042358398	21.3562755584717	22.7356433868408	23.2481346130371	23.0074596405029	23.0664463043213	23.3106346130371	22.9095077514648	25.8669338226318	25.6970500946045	26.5373001098633	26.3860893249512	26.3529777526855	26.4774284362793	26.3614025115967	26.3755722045898								+	LFQ intensity LGB 14h_LFQ intensity WT 14h			16	16	16	42.4	42.4	42.4	67.077	0	323.31	3324100000	21	144	16	0.25763889297243	0.370192307692308	0.0467157363891602	0.847212853906155	2.05828344325107	0.25	-0.679702758789063	-72.8008171603677	1.57585090586352	0.0383157894736842
20.2006015777588	20.3144016265869	20.400411605835	21.3967590332031	21.5580081939697	21.4530220031738	21.6292095184326	21.097448348999	24.7513904571533	24.4830226898193	24.432243347168	24.403470993042	24.648120880127	24.5904655456543	24.563196182251	24.5898952484131												16	16	16	31	31	31	76.167	0	117.87	659600000	21	94	16	0.304759232311732	0.311557788944724	0.0427474975585938	1.0135214579659	0.462832004822666	0.442307692307692	0.199349403381348	1.66405024797599	0.00469394630073513	0.981254901960784
28.0535678863525	27.4781551361084	28.0282306671143	28.3373050689697	28.3347930908203	28.0077953338623	28.4163112640381	27.9647159576416	30.578577041626	30.4016170501709	30.1989402770996	30.3466758728027	30.3739929199219	30.1642284393311	30.1768836975098	30.3007297515869												16	16	16	32.7	32.7	32.7	70.494	0	323.31	54926000000	13	324	16	0.0527666137654072	0.714859437751004	0.030303955078125	0.181672650764974	0.388804342916105	0.491379310344828	0.217288970947266	1.33841653253757	0.604510680411153	0.16058064516129
21.2212257385254	19.7690277099609	21.498140335083	21.1989250183105	20.1400852203369	21.0025768280029	21.0845947265625	21.0922298431396	24.4281578063965	24.2029190063477	24.5031852722168	24.3676643371582	23.8554782867432	24.0269031524658	23.9384059906006	24.2821369171143												17	17	17	35.1	35.1	35.1	70.356	0	308.76	751320000	27	103	NaN	0.522869687405183	0.220779220779221	-0.16908073425293	-1.96256281963293	0.642175712741523	0.379746835443038	-0.11988639831543	-2.67252009013989	0.927627730974718	0.0627126436781609
23.7089347839355	23.011646270752	24.3048686981201	24.51442527771	23.9487781524658	23.8071517944336	24.3576984405518	23.9221611022949	27.1543159484863	26.9753074645996	27.4210948944092	27.4574813842773	27.0259094238281	26.9271659851074	27.2215881347656	27.1920642852783										+	LFQ intensity LGB 24h_LFQ intensity WT 24h	17	17	17	38.3	38.3	38.3	69.861	0	323.31	4784900000	22	221	17	1.02243131467434	0.159420289855072	-0.230288505554199	-6.65385357251109	0.748903820826762	0.333333333333333	-0.374476432800293	-3.47711393884653	0.319810251630879	0.375948717948718
22.0563259124756	21.2616672515869	22.3103847503662	21.9494190216064	23.1206817626953	23.0323944091797	22.8844242095947	22.1872501373291	24.4949703216553	24.4746932983398	24.3147888183594	24.1253395080566	25.0355701446533	25.1217479705811	24.6382102966309	24.4448070526123								+	LFQ intensity LGB 14h_LFQ intensity WT 14h			17	17	17	56	56	56	29.28	0	163.22	955570000	15	93	17	0.790266183454046	0.196428571428571	0.537150382995605	3.84253757308246	0.705845386875541	0.338028169014085	0.264767646789551	3.13015389819043	2.25878894326939	0
18.4918537139893	17.8607234954834	19.2798233032227	19.4339199066162	21.104248046875	21.1894245147705	20.9442081451416	20.6017742156982	23.1614170074463	NaN	23.2207679748535	23.2431449890137	24.3227863311768	24.2630596160889	24.1213150024414	24.0493469238281										+	LFQ intensity LGB 24h_LFQ intensity WT 24h	17	17	17	46.8	46.8	46.8	55.347	0	54.693	594870000	25	88	17	1.72665651173762	0.285714285714286	0.207592010498047	33.9164848862574	0	1	-0.0593509674072266	0	0	1
18.4037857055664	17.0619201660156	19.6833057403564	19.2666625976563	19.9677562713623	20.549524307251	20.3161716461182	20.357027053833	22.0818367004395	20.9732322692871	22.5958919525146	22.2831401824951	23.1672496795654	23.2490463256836	23.1691627502441	23.2356700897217								+	LFQ intensity LGB 14h_LFQ intensity WT 14h			17	17	17	41.4	41.4	41.4	50.243	0	93.147	287070000	28	76	17	0.228827068516196	0.373831775700935	0.00573158264160156	0.749750499001996	0.581824683020664	0.390804597701149	-0.911981582641602	-2.29183522825316	1.02605111141009	0.0472533333333333
19.5356769561768	18.9517688751221	20.7705612182617	20.5891170501709	20.9414882659912	20.1775512695313	21.4736289978027	20.6804599761963	23.1648731231689	23.4911823272705	23.8373050689697	23.6300086975098	23.7256717681885	23.6295642852783	23.9646396636963	23.9027900695801												17	17	17	35	35	35	77.463	0	95.211	653080000	29	83	17	1.37143985838256	0.230769230769231	-0.256096839904785	-14.9511163075553	0.431342836540368	0.419642857142857	-0.40562915802002	-1.52033328209949	0.754070039866307	0.0909357798165138
21.8953380584717	21.1404609680176	21.9101676940918	22.4405288696289	22.2742366790771	22.1709671020508	22.2746067047119	21.7366962432861	24.2274379730225	23.976749420166	24.4470157623291	24.3288230895996	24.3118133544922	24.2548656463623	24.24365234375	24.2964916229248												18	18	18	57.9	57.9	57.9	43.076	0	221.99	897300000	20	123	18	0.0710784340885943	0.64344262295082	0.0132675170898438	0.241695621959694	0.838650400412164	0.288461538461538	-0.285825729370117	-4.31448478392307	0.531750024158691	0.17844776119403
22.5178527832031	21.4978485107422	22.5194606781006	22.4071197509766	23.3794116973877	23.379940032959	23.7004947662354	23.0510082244873	25.0954303741455	24.8064632415771	24.8943958282471	24.8372554779053	25.6760787963867	25.6649780273438	25.6600875854492	25.6002559661865								+	LFQ intensity LGB 14h_LFQ intensity WT 14h	+	LFQ intensity LGB 24h_LFQ intensity WT 24h	18	18	18	39.3	39.3	39.3	67.864	0	323.31	1818600000	26	118	18	0.461180729606558	0.253012048192771	0.0403566360473633	1.6563074875729	0.224201493523447	0.601307189542484	0.0851211547851563	0.734351346014612	1.41925880128995	0.0408163265306122
22.6259136199951	22.0398597717285	23.0344123840332	23.4401245117188	22.8960227966309	22.3199787139893	22.983097076416	22.2306079864502	25.5316600799561	25.2796230316162	25.4796352386475	25.4553813934326	25.3297481536865	25.1081714630127	25.1178703308105	25.2938976287842												19	19	19	34.8	34.8	34.8	96.443	0	323.31	2300200000	20	169	19	0.0185493843287247	0.918918918918919	0.0130758285522461	0.0657731256506076	0.165446043508666	0.654545454545455	-0.0618667602539063	-0.543207395498392	0.418280399950607	0.262055555555556
26.8189716339111	25.4409484863281	26.7318210601807	26.8612403869629	26.3548278808594	26.0089817047119	26.5843410491943	25.9854621887207	29.6614437103271	29.2823753356934	29.3540744781494	29.4091243743896	29.1112785339355	28.9546566009521	28.9541034698486	28.9275894165039										+	LFQ intensity LGB 24h_LFQ intensity WT 24h	19	19	19	63.9	63.9	63.9	38.115	0	323.31	23696000000	15	273	19	0.407343321049978	0.262569832402235	0.0921211242675781	1.4160729469024	0.125520419925135	0.697142857142857	0.0903100967407227	0.416062178442288	0.780759002560747	0.0935094339622642
23.3586387634277	22.7264213562012	23.8435478210449	23.4899578094482	24.3970203399658	24.1880512237549	24.4700450897217	23.9902305603027	25.4160938262939	25.607666015625	25.6028060913086	25.4112186431885	26.1324577331543	26.1370391845703	26.1106014251709	25.9999160766602								+	LFQ intensity LGB 14h_LFQ intensity WT 14h			19	19	19	70.4	70.4	70.4	36.045	0	185.18	2660000000	18	154	19	0.398619737709341	0.263736263736264	0.0794897079467773	1.37922989095362	0.00708055780354265	0.966019417475728	0.0048675537109375	0.0254074450185677	1.64102965499765	0.0502068965517241
22.0515880584717	20.1563491821289	22.35546875	22.7741050720215	22.5474796295166	23.1985206604004	23.0615272521973	22.3832416534424	25.8776683807373	25.3246078491211	25.8667449951172	26.0962753295898	25.9134216308594	25.9517364501953	26.0230140686035	25.9878044128418												19	19	19	58.3	58.3	58.3	59.354	0	323.31	1582500000	23	125	19	0.526381507722853	0.210526315789474	-0.0728302001953125	-1.98111445470582	0.293272730205365	0.543478260869565	-0.380372047424316	-0.972084045205616	0.450563926822216	0.239262411347518
22.5222415924072	21.3589611053467	22.8211193084717	22.9436721801758	22.4744205474854	22.3875064849854	22.715612411499	21.9825229644775	25.9232044219971	25.692907333374	26.0407199859619	26.0551109313965	25.7436294555664	25.7423706054688	25.642017364502	25.660005569458										+	LFQ intensity LGB 24h_LFQ intensity WT 24h	19	19	19	37.3	37.3	37.3	95.64	0	323.31	2768800000	33	178	19	1.17809635387706	0.222222222222222	0.0919885635375977	9.55871568724606	0.522484125810694	0.414893617021277	-0.239859580993652	-1.96053380311333	0.201337421776601	0.528229885057471
18.0394973754883	18.1654567718506	19.1004409790039	19.0964584350586	20.6435928344727	20.1325759887695	20.2254104614258	19.8834095001221	22.306468963623	22.5225067138672	22.7230701446533	22.4510860443115	23.7048263549805	23.5239658355713	23.5910358428955	23.3687953948975								+	LFQ intensity LGB 14h_LFQ intensity WT 14h			19	19	19	37.7	37.7	37.7	81.312	0	164.46	437510000	37	102	19	1.01241133447324	0.152777777777778	0.134480476379395	6.49979257893524	0.2160327471729	0.585987261146497	-0.172590255737305	-0.707305443516868	1.86949732910191	0
NaN	NaN	16.1916370391846	15.1094226837158	15.9931812286377	14.4389867782593	18.4096813201904	16.9705104827881	NaN	NaN	20.8245429992676	20.2391128540039	21.1316967010498	19.767297744751	22.6725616455078	21.7037506103516												19	19	18	9.2	9.2	9	315.12	0	50.095	97598000	114	47	19	1.14198434379721	0.22	-1.7386589050293	-8.79025274587516	0	1	NaN	0	0	1
22.6669616699219	22.2103862762451	23.3469219207764	23.366662979126	23.7887535095215	23.4898357391357	23.9707946777344	23.4182834625244	26.3983421325684	26.560619354248	26.7488079071045	26.6666851043701	26.8905277252197	26.9136486053467	26.9712562561035	26.8326759338379								+	LFQ intensity LGB 14h_LFQ intensity WT 14h			20	20	20	75.8	75.8	75.8	43.851	0	275.53	3618400000	20	151	20	0.000417637713249949	1	0.0001220703125	0.00150982566231805	0.504579519230531	0.402061855670103	-0.228265762329102	-1.8679684085659	1.44838593357839	0.0434782608695652
20.9291133880615	19.2191123962402	21.123067855835	21.7933254241943	21.9521236419678	21.5209007263184	21.7418479919434	21.5855007171631	25.755012512207	25.6757831573486	26.0478496551514	26.1685199737549	26.1215114593506	26.1688079833984	26.2296772003174	26.2182464599609								+	LFQ intensity LGB 14h_LFQ intensity WT 14h			20	20	20	54	54	54	62.966	0	129.68	1443500000	21	105	20	0.643832822491184	0.180451127819549	-0.0788021087646484	-2.68366352711919	0.799615580155491	0.280701754385965	-0.392786979675293	-3.92984113353371	1.94579881300162	0
20.264533996582	18.6041107177734	20.9013175964355	20.6860294342041	21.5439682006836	21.5165786743164	21.7840461730957	21.3848495483398	23.4437961578369	23.5977573394775	23.6393146514893	23.4575119018555	24.2029190063477	24.3046607971191	24.1433601379395	24.2513313293457								+	LFQ intensity LGB 14h_LFQ intensity WT 14h			21	21	21	28.8	28.8	28.8	101.72	0	182.52	893460000	33	109	21	1.45476292193717	0.222222222222222	0.0564441680908203	18.1218616044091	0.0476280228174939	0.842639593908629	-0.0276365280151367	-0.164618801729182	1.81027243577398	0.0198260869565217
21.5253524780273	20.4832572937012	21.4361381530762	21.4556331634521	22.0195751190186	21.4756088256836	22.3999176025391	21.5612277984619	24.2466278076172	24.3132667541504	24.2682800292969	23.9507369995117	24.4430999755859	24.4193115234375	24.4892234802246	24.3438758850098								+	LFQ intensity LGB 14h_LFQ intensity WT 14h			21	21	21	43.6	43.6	43.6	54.03	0	315.36	1158300000	23	140	21	0.070905882954556	0.640816326530612	0.0146560668945313	0.24113475177305	0.269236099756751	0.548611111111111	0.170438766479492	0.887281429039529	1.29591988979162	0.0357142857142857
20.768138885498	19.7887382507324	20.2696800231934	20.2558040618896	21.8453674316406	21.8640079498291	21.4825668334961	20.5542182922363	24.1791172027588	24.0631580352783	24.0569725036621	23.8868808746338	24.7430400848389	24.7151832580566	24.2753314971924	24.233814239502								+	LFQ intensity LGB 14h_LFQ intensity WT 14h			22	22	22	41.7	41.7	41.7	80.08	0	187.75	982040000	37	118	22	2.03798719229862	0.333333333333333	0.474538803100586	69.4764032393186	0.942189556034712	0.272727272727273	0.149210929870605	5.51280786441634	2.02306505444499	0
21.8071517944336	20.6863708496094	22.1039276123047	21.8481216430664	22.2556018829346	21.9315319061279	22.0501613616943	21.6416969299316	24.382251739502	24.4398078918457	24.2779579162598	24.0137596130371	24.3801383972168	24.4789562225342	24.1387577056885	24.1899375915527												22	22	22	48.5	48.5	48.5	66.286	0	302.52	1201500000	31	141	22	1.24393359303767	0.236842105263158	0.265199661254883	11.1339686098655	0.459463861161551	0.438095238095238	0.265171051025391	1.6482820762099	0.109702012414581	0.67694623655914
16.2479839324951	16.7500267028809	17.9416313171387	17.2937412261963	18.8639316558838	18.9504299163818	19.4287776947021	18.0005283355713	22.0615100860596	22.0153942108154	22.5045795440674	22.0079231262207	23.2065448760986	22.9101676940918	23.1995544433594	22.5080661773682								+	LFQ intensity LGB 14h_LFQ intensity WT 14h			22	22	22	35.2	35.2	35.2	92.1	0	80.09	275930000	45	74	22	0.310750089005089	0.303030303030303	0.204545974731445	1.03538464509153	0.291805447230845	0.539568345323741	-0.217799186706543	-0.966835017547722	1.67891364671475	0.0384615384615385
23.3393287658691	22.1595859527588	23.1783103942871	23.1332340240479	23.1482257843018	23.0730991363525	23.1554851531982	22.5376796722412	27.1938514709473	26.6901912689209	27.1567287445068	27.1946964263916	26.6805667877197	26.6415481567383	26.6976337432861	26.8968906402588												24	24	24	51.5	51.5	51.5	62.84	0	323.31	3629500000	21	234	24	0.339597635557568	0.296875	-0.136204719543457	-1.14325395237142	0.262203443558352	0.56551724137931	-0.233691215515137	-0.862921656941427	0.418197689895522	0.260248275862069
21.16796875	20.4406051635742	22.7801856994629	22.5472431182861	21.8943405151367	22.0659217834473	23.0927791595459	22.2597160339355	25.3609161376953	25.1556854248047	26.3204288482666	26.3227005004883	25.7330379486084	25.7931518554688	26.173713684082	26.1695137023926								+	LFQ intensity LGB 14h_LFQ intensity WT 14h	+	LFQ intensity LGB 24h_LFQ intensity WT 24h	24	24	24	62.8	62.8	62.8	62.494	0	323.31	3230700000	27	176	24	1.30095173472731	0.25	-0.40851879119873	-12.7039058097808	1.20814060739817	0.318181818181818	-1.06326389312744	-10.2482098703018	1.37614742772338	0.0392156862745098
21.978687286377	21.0378494262695	22.6138038635254	22.6566982269287	22.7729778289795	22.453197479248	22.738676071167	22.1788883209229	25.6285915374756	25.4437961578369	25.8223304748535	25.8777847290039	25.8723926544189	25.8799133300781	25.6566276550293	25.6150131225586								+	LFQ intensity LGB 14h_LFQ intensity WT 14h			25	25	25	51.6	51.6	51.6	69.769	0	323.31	3188000000	30	191	25	1.18807569391167	0.238095238095238	0.24033260345459	9.78250067932146	0.63319725790494	0.37037037037037	-0.313863754272461	-2.61281359161639	1.17602309408071	0.0536969696969697
25.3815593719482	24.4919166564941	25.5642433166504	25.5350170135498	25.3406543731689	25.2533168792725	25.2286491394043	24.9967098236084	28.1771221160889	28.0518589019775	28.2230625152588	28.2061557769775	27.8736133575439	27.9400539398193	27.8925552368164	27.703784942627												27	27	27	54.1	54.1	54.1	79.34	0	323.31	19997000000	24	441	27	0.258904048574861	0.371980676328502	0.108663558959961	0.851558996741502	0.500624395019859	0.404040404040404	-0.100118637084961	-1.84794930469988	1.0022942995603	0.0582564102564103
28.2175254821777	27.5498065948486	27.9146766662598	28.0464038848877	28.2650814056396	28.1219863891602	28.3326606750488	27.6965732574463	30.7750186920166	30.6146507263184	30.2472839355469	30.2155838012695	30.4892234802246	30.5131454467773	30.2613658905029	30.250337600708												27	27	27	50.2	50.2	50.2	62.635	0	323.31	77066000000	20	555	27	1.34418786925541	0.259259259259259	0.245332717895508	14.0389652914211	1.05640383916121	0.216216216216216	0.463400840759277	7.2030566714597	0.855405983476783	0.0703505154639175
24.670768737793	24.0238609313965	25.4729290008545	25.6540336608887	25.6499576568604	25.5049438476563	25.8752784729004	25.3865661621094	28.1853218078613	27.9239406585693	28.5699329376221	28.6612224578857	28.6219501495361	28.6347808837891	28.5766143798828	28.6224040985107								+	LFQ intensity LGB 14h_LFQ intensity WT 14h			28	28	28	37.9	37.9	37.9	109.12	0	323.31	17107000000	41	345	28	0.481044727841834	0.24390243902439	0.0288562774658203	1.75104166666667	0.712429429662068	0.347826086956522	-0.560946464538574	-3.18113476941715	1.316255228251	0.0377358490566038
29.7822399139404	29.0562076568604	30.3267822265625	30.0853748321533	29.7674922943115	29.6772594451904	30.4096298217773	29.8266143798828	31.5631999969482	31.5005702972412	31.8615303039551	31.6324424743652	31.4612922668457	31.3920764923096	31.7155494689941	31.6888751983643												30	30	30	76.4	76.4	76.4	70.673	0	323.31	262000000000	23	1323	30	1.30936325593614	0.258064516129032	-0.275527954101563	-12.9533715925395	0.628871864662069	0.378048780487805	-0.21510124206543	-2.58444862040517	0.815524875482731	0.0783366336633663
24.7604026794434	23.8042984008789	24.3869285583496	24.2277317047119	23.9860706329346	24.1703548431396	24.2137126922607	23.9897975921631	28.6601009368896	28.5054817199707	28.2174339294434	28.1198596954346	27.8898315429688	27.8847179412842	27.775426864624	27.8117027282715								+	LFQ intensity LGB 14h_LFQ intensity WT 14h			30	30	30	67	67	67	82.953	0	323.31	13307000000	24	326	30	0.858960957672569	0.18	0.0937099456787109	4.52820276497696	1.35876957397869	0.357142857142857	0.414144515991211	14.5199277785208	1.91564086820368	0
29.9131355285645	29.1226024627686	29.9867153167725	30.023401260376	29.8920345306396	29.7615756988525	30.134916305542	29.5709629058838	31.8464012145996	31.6708850860596	31.3900775909424	31.4364376068115	31.4977169036865	31.496337890625	31.310079574585	31.2489242553711												33	33	33	86	86	86	49.447	0	323.31	233000000000	19	1051	33	1.06084184360057	0.183333333333333	0.217525482177734	7.27798340778558	0.703650449916472	0.333333333333333	0.345385551452637	3.11331849011837	1.0154045734857	0.0537894736842105
26.0016574859619	25.0356540679932	26.0496578216553	26.0581283569336	25.8761234283447	25.8613128662109	26.2086429595947	25.6836204528809	28.4611549377441	28.2991580963135	28.270393371582	28.3443069458008	28.2913188934326	28.3398990631104	28.2735996246338	28.0760746002197												38	38	38	74.8	74.8	74.8	69.109	0	323.31	26991000000	36	447	38	0.339792380710954	0.298429319371728	0.140771865844727	1.1439975199566	0.188458011827729	0.614906832298137	0.0728063583374023	0.617237336782957	0.279820289287861	0.45232298136646
[truncated: 10 more columns]

## Sheet: iBAQ mean of log transformed
Majority protein IDs	id	Signal P	iBAQ LGB 14h-1	iBAQ LGB 14h-2	iBAQ LGB 24h-1	iBAQ LGB 24h-2	iBAQ WT 14h-1	iBAQ WT 14h-2	iBAQ WT 24h-1	iBAQ WT 24h-2		ibaq lgb 14	lgb 24	wt 14	wt 24
O85176	36	0	NaN	NaN	16.3654	17.7287	16.8291	17.4324	18.2275	17.5903		#DIV/0!	17.0471	17.1308	17.9089
P0C1D8	41	0	16.3966	NaN	16.6388	17.8227	17.0501	17.6545	17.1761	17.5323		16.3966	17.2307	17.3523	17.3542
P0C544	43	0	NaN	NaN	20.7593	20.2512	20.4363	NaN	NaN	20.7302		#DIV/0!	20.5052	20.4363	20.7302
P19808	47	0	16.9426	17.5639	16.4855	17.23	18.3543	18.2428	17.394	16.2575		17.2533	16.8577	18.2986	16.8257
P66482	66	0	NaN	NaN	21.4192	20.5925	21.4546	NaN	20.9076	20.6044		#DIV/0!	21.0059	21.4546	20.756
P71121	67	0	17.5579	16.1144	NaN	17.6251	18.4618	17.6038	18.1308	17.5584		16.8362	17.6251	18.0328	17.8446
P82134	69	0	NaN	NaN	NaN	NaN	17.2647	16.4651	17.544	NaN		#DIV/0!	#DIV/0!	16.8649	17.544
Q79VG1	87	0	NaN	NaN	16.0235	NaN	15.486	15.3645	16.8633	16.5692		#DIV/0!	16.0235	15.4253	16.7163
Q79VG6	88	0	NaN	NaN	NaN	NaN	16.6551	NaN	18.5865	16.6598		#DIV/0!	#DIV/0!	16.6551	17.6232
Q8NL70	97	0	NaN	NaN	NaN	NaN	17.7473	17.1643	NaN	NaN		#DIV/0!	#DIV/0!	17.4558	#DIV/0!
Q8NLF4	109	0	NaN	NaN	NaN	NaN	18.7794	NaN	19.0275	17.603		#DIV/0!	#DIV/0!	18.7794	18.3153
Q8NLS9	134	0	NaN	NaN	16.5639	16.6702	NaN	NaN	15.4854	NaN		#DIV/0!	16.6171	#DIV/0!	15.4854
Q8NM57	151	0	13.4402	NaN	15.704	12.1922	NaN	NaN	NaN	NaN		13.4402	13.9481	#DIV/0!	#DIV/0!
Q8NMB0	162	0	NaN	NaN	NaN	NaN	16.0398	NaN	16.4535	15.9001		#DIV/0!	#DIV/0!	16.0398	16.1768
Q8NMB7	165	0	17.7016	16.7016	16.3901	17.5606	NaN	17.6151	16.974	NaN		17.2016	16.9754	17.6151	16.974
Q8NMH6	174	0	NaN	NaN	15.8209	15.3428	16.4143	16.047	16.4403	NaN		#DIV/0!	15.5818	16.2307	16.4403
Q8NMI2	176	0	NaN	NaN	NaN	19.2692	19.84	18.5739	NaN	NaN		#DIV/0!	19.2692	19.2069	#DIV/0!
Q8NMI3	177	0	19.9087	18.8266	19.8253	20.0273	20.3871	20.6498	20.2196	20.0044		19.3677	19.9263	20.5185	20.112
Q8NMJ1	180	0	19.0771	NaN	NaN	NaN	19.2527	19.3795	NaN	NaN		19.0771	#DIV/0!	19.3161	#DIV/0!
Q8NMJ4	181	0	NaN	NaN	17.8129	NaN	NaN	18.9905	18.2328	17.5076		#DIV/0!	17.8129	18.9905	17.8702
Q8NMJ6	182	0	19.3445	17.9733	19.9068	19.6305	19.4791	19.8943	20.3874	19.2622		18.6589	19.7687	19.6867	19.8248
Q8NMZ7	206	0	16.7726	NaN	NaN	17.6379	17.5273	17.6113	NaN	17.6702		16.7726	17.6379	17.5693	17.6702
Q8NNA7	223	0	15.4778	14.6878	NaN	NaN	NaN	NaN	NaN	NaN		15.0828	#DIV/0!	#DIV/0!	#DIV/0!
Q8NNV4	254	0	15.3674	15.2282	16.3662	16.2567	16.2958	16.3486	18.0876	16.0681		15.2978	16.3114	16.3222	17.0779
Q8NP19	263	0	16.563	NaN	NaN	NaN	18.6211	17.1333	17.735	16.191		16.563	#DIV/0!	17.8772	16.963
Q8NP31	266	0	NaN	NaN	NaN	15.8259	15.0522	14.6807	NaN	14.3545		#DIV/0!	15.8259	14.8665	14.3545
Q8NP49	273	0	NaN	NaN	19.4284	18.9312	19.0045	18.0746	19.1662	19.4379		#DIV/0!	19.1798	18.5395	19.302
Q8NQ19	318	0	NaN	NaN	15.9501	NaN	NaN	15.7751	16.1574	15.2538		#DIV/0!	15.9501	15.7751	15.7056
Q8NQG4	340	0	24.9189	23.741	24.8592	25.7407	25.5879	25.2603	25.4451	24.4088		24.3299	25.3	25.4241	24.927
Q8NQQ4	352	0	NaN	NaN	NaN	17.832	17.8055	18.3518	18.0145	17.8221		#DIV/0!	17.832	18.0787	17.9183
Q8NR05	367	0	NaN	NaN	15.8484	15.0072	14.8528	NaN	16.0059	16.1296		#DIV/0!	15.4278	14.8528	16.0677
Q8NR39	370	0	NaN	NaN	NaN	NaN	16.2352	15.5916	15.7936	NaN		#DIV/0!	#DIV/0!	15.9134	15.7936
Q8NRI8	389	0	NaN	NaN	18.1479	NaN	19.2462	18.4143	18.9603	NaN		#DIV/0!	18.1479	18.8303	18.9603
Q8NRU9	407	0	NaN	NaN	17.6062	NaN	17.9498	17.8972	17.6915	17.505		#DIV/0!	17.6062	17.9235	17.5983
Q8NRX6	411	0	NaN	NaN	19.3076	NaN	18.7579	19.862	18.5121	NaN		#DIV/0!	19.3076	19.31	18.5121
Q8NS16	417	0	NaN	NaN	22.3716	22.1769	22.5096	21.1173	23.0572	22.2283		#DIV/0!	22.2743	21.8134	22.6427
Q8NSG8	447	0	17.1476	15.6221	16.9179	17.0574	17.5158	17.5653	17.6165	16.6495		16.3848	16.9876	17.5406	17.133
Q8NSH1	448	0	18.1942	16.8218	19.2749	19.2896	19.445	19.097	19.8243	19.1906		17.508	19.2822	19.271	19.5074
Q8NSJ1	451	0	20.6387	18.8131	20.4735	20.4126	20.4811	20.1785	19.8326	19.2018		19.7259	20.443	20.3298	19.5172
Q8NSM0	458	0	NaN	NaN	17.5643	NaN	18.1498	18.1139	15.9593	NaN		#DIV/0!	17.5643	18.1318	15.9593
Q8NSU0	473	0	NaN	12.5549	14.2229	14.0654	NaN	13.4684	NaN	14.5599		12.5549	14.1442	13.4684	14.5599
Q8NSX6	482	0	19.9763	NaN	20.5539	20.4728	21.735	19.2193	19.662	21.0362		19.9763	20.5134	20.4772	20.3491
Q8NSY5	487	0	24.6857	23.5426	26.3827	24.5072	22.122	22.1779	26.5654	24.5235		24.1141	25.445	22.15	25.5445
Q8NTD5	522	0	NaN	NaN	NaN	NaN	NaN	17.488	18.7376	18.664		#DIV/0!	#DIV/0!	17.488	18.7008
Q8NTI4	530	0	NaN	14.7497	15.531	NaN	16.0757	15.8826	16.5343	NaN		14.7497	15.531	15.9792	16.5343
Q8NTJ9	532	0	20.3169	NaN	NaN	NaN	20.6771	20.5273	20.0717	NaN		20.3169	#DIV/0!	20.6022	20.0717
Q8NTM4	534	0	NaN	NaN	NaN	NaN	18.423	19.2451	18.9884	19.1202		#DIV/0!	#DIV/0!	18.8341	19.0543
Q8NTX7	543	0	19.707	NaN	NaN	NaN	19.5619	19.4509	NaN	NaN		19.707	#DIV/0!	19.5064	#DIV/0!
Q8NTZ6	544	0	20.4747	19.6469	20.0393	20.6293	21.3006	20.7212	21.1729	20.1398		20.0608	20.3343	21.0109	20.6564
Q8NU03	547	0	17.7329	NaN	17.7571	17.8246	17.0622	17.9047	17	16.8625		17.7329	17.7909	17.4834	16.9313
Q8NUC0	563	0	20.7087	NaN	21.7363	21.8756	20.8925	20.8867	21.9941	21.7355		20.7087	21.806	20.8896	21.8648
O68602	35	0	24.154	NaN	16.0734	24.2818	NaN	NaN	16.7996	NaN		24.154	20.1776	#DIV/0!	16.7996
P26512	48	0	18.6612	17.1727	18.9614	18.0638	16.379	17.4573	19.5329	NaN		17.917	18.5126	16.9182	19.5329
P77845	68	0	16.4586	NaN	16.7807	16.6533	17.9354	17.7613	17.6675	16.9084		16.4586	16.717	17.8483	17.2879
P94337	71	0	NaN	NaN	NaN	NaN	18.0784	NaN	16.899	16.7396		#DIV/0!	#DIV/0!	18.0784	16.8193
Q6M6E7	79	0	NaN	NaN	NaN	NaN	17.6192	16.2712	18.037	15.1403		#DIV/0!	#DIV/0!	16.9452	16.5886
Q7DIC8	93	0	NaN	NaN	NaN	16.8554	NaN	16.8142	19.1993	17.6511		#DIV/0!	16.8554	16.8142	18.4252
Q8NL58	95	0	18.7117	17.6737	19.8195	18.659	19.4533	19.7061	18.8337	19.5232		18.1927	19.2393	19.5797	19.1784
Q8NLN4	120	0	NaN	NaN	NaN	17.1119	19.0732	16.9816	18.4302	17.5291		#DIV/0!	17.1119	18.0274	17.9797
Q8NLN8	123	0	18.5154	16.2575	18.894	19.7738	18.9599	19.202	19.2733	19.11		17.3864	19.3339	19.0809	19.1917
Q8NLT2	135	0	17.0879	NaN	18.0333	18.4798	17.1468	17.3943	18.4036	17.9449		17.0879	18.2566	17.2705	18.1743
Q8NM27	146	0	19.1297	NaN	19.7285	18.1633	18.802	19.9836	20.4492	19.6748		19.1297	18.9459	19.3928	20.062
Q8NM77	155	0	18.3924	17.4255	17.8642	18.1912	18.6408	18.5403	18.8838	18.7654		17.909	18.0277	18.5905	18.8246
Q8NMA8	161	0	17.1998	NaN	18.9071	17.9349	18.9022	19.2607	19.8029	18.7106		17.1998	18.421	19.0814	19.2568
Q8NMB1	163	0	22.336	20.8589	22.4222	22.6369	22.3835	22.0142	22.5297	22.4419		21.5975	22.5295	22.1988	22.4858
Q8NMF7	169	0	18.7696	17.4607	18.6952	19.2628	19.2659	20.201	20.2629	18.9504		18.1151	18.979	19.7334	19.6067
Q8NMI4	178	0	NaN	NaN	17.4208	17.7631	18.0531	17.6519	18.2081	17.7395		#DIV/0!	17.5919	17.8525	17.9738
Q8NMK9	186	0	18.0168	NaN	17.8103	NaN	18.4088	18.2995	18.6932	NaN		18.0168	17.8103	18.3541	18.6932
Q8NMW0	202	0	NaN	NaN	NaN	16.1042	17.1048	15.3934	16.4327	NaN		#DIV/0!	16.1042	16.2491	16.4327
Q8NNC6	227	0	NaN	NaN	16.3071	16.2031	15.6473	NaN	18.2866	17.7579		#DIV/0!	16.2551	15.6473	18.0222
Q8NND5	229	0	22.6563	21.4878	20.3736	22.4319	22.1062	24.1379	22.3209	21.9194		22.0721	21.4027	23.1221	22.1201
Q8NNZ0	257	0	17.6596	17.6371	17.9008	20.1332	19.7695	NaN	21.0476	18.3568		17.6484	19.017	19.7695	19.7022
Q8NP41	272	0	NaN	NaN	17.4923	18.0255	19.3111	17.3131	18.287	17.0184		#DIV/0!	17.7589	18.3121	17.6527
Q8NP95	279	0	NaN	NaN	NaN	16.9877	17.9662	17.6036	17.8288	17.1616		#DIV/0!	16.9877	17.7849	17.4952
Q8NPZ9	313	0	17.7901	NaN	17.8664	18.0783	NaN	17.4965	NaN	NaN		17.7901	17.9723	17.4965	#DIV/0!
Q8NQ18	317	0	21.1622	23.59	21.6325	21.1985	20.9941	21.7036	21.49	20.6715		22.3761	21.4155	21.3488	21.0807
Q8NQ24	319	0	20.2285	NaN	18.5328	18.7076	19.0133	18.4801	18.7222	18.4913		20.2285	18.6202	18.7467	18.6067
Q8NQ41	321	0	NaN	NaN	21.5673	20.4622	23.1721	19.7529	21.56	19.9852		#DIV/0!	21.0148	21.4625	20.7726
Q8NQ75	326	0	NaN	NaN	14.0918	16.041	16.7771	NaN	17.1277	16.5391		#DIV/0!	15.0664	16.7771	16.8334
Q8NQF8	338	0	NaN	NaN	17.1543	18.7484	17.4745	18.375	18.2203	NaN		#DIV/0!	17.9514	17.9248	18.2203
Q8NQF9	339	0	22.0323	20.4323	21.8338	22.8137	21.9151	21.7477	22.8199	21.995		21.2323	22.3237	21.8314	22.4074
Q8NQN2	347	0	NaN	NaN	NaN	NaN	NaN	16.545	16.9301	16.2		#DIV/0!	#DIV/0!	16.545	16.565
Q8NQX9	362	0	14.7413	14.9393	16.7978	NaN	15.903	16.106	16.8873	15.9281		14.8403	16.7978	16.0045	16.4077
Q8NR98	378	0	21.248	19.2133	21.0821	21.5078	21.5826	21.1174	21.3385	21.1825		20.2307	21.2949	21.35	21.2605
Q8NRD5	383	0	16.132	NaN	15.1092	NaN	15.3271	17.6942	NaN	17.9367		16.132	15.1092	16.5106	17.9367
Q8NRQ8	396	0	19.865	18.5769	20.2909	21.0303	19.3781	19.4838	19.3556	20.7697		19.2209	20.6606	19.431	20.0626
Q8NRS0	399	0	21.2213	18.7146	20.3857	21.5728	20.6293	20.2412	21.6571	20.8035		19.9679	20.9793	20.4352	21.2303
Q8NS31	421	0	16.351	16.0334	16.4539	16.7382	17.8882	16.9373	17.5667	17.7139		16.1922	16.596	17.4127	17.6403
Q8NSC4	441	0	NaN	NaN	16.4374	16.1624	17.5252	15.8471	17.7691	16.9573		#DIV/0!	16.2999	16.6861	17.3632
Q8NSG7	446	0	NaN	NaN	16.2209	16.1956	16.1554	NaN	16.7685	16.0383		#DIV/0!	16.2083	16.1554	16.4034
Q8NSR7	466	0	24.3915	21.0557	25.0749	25.3453	23.8937	24.0538	24.5207	25.1911		22.7236	25.2101	23.9738	24.8559
Q8NSV7	478	0	21.4037	17.9813	21.2279	20.7779	20.8044	20.8816	21.3205	20.9345		19.6925	21.0029	20.843	21.1275
Q8NSX3	480	0	18.1817	18.3247	19.5026	20.6001	19.8577	19.1511	20.9675	20.4181		18.2532	20.0514	19.5044	20.6928
Q8NSX5	481	0	NaN	NaN	18.8015	18.883	21.4039	NaN	19.4601	20.1697		#DIV/0!	18.8423	21.4039	19.8149
Q8NSZ3	490	0	21.2542	20.3858	22.5137	23.0004	22.1356	22.3118	23.051	22.3021		20.82	22.7571	22.2237	22.6765
Q8NSZ4	491	0	18.9793	18.3787	21.4626	21.4449	20.936	20.4205	21.9214	21.3803		18.679	21.4537	20.6783	21.6508
Q8NT06	499	0	20.0925	20.3819	22.8993	23.0927	22.7766	21.8296	23.3444	22.6862		20.2372	22.996	22.3031	23.0153
Q8NTE9	525	0	NaN	NaN	18.0612	17.804	NaN	18.2742	17.7118	NaN		#DIV/0!	17.9326	18.2742	17.7118
Q8NTG1	526	0	23.0502	21.9242	23.5094	23.362	23.4735	22.279	23.5195	23.043		22.4872	23.4357	22.8762	23.2813
Q8NU92	556	0	NaN	NaN	16.9147	16.6183	16.4564	16.6552	17.9517	16.8581		#DIV/0!	16.7665	16.5558	17.4049
P04964	37	0	17.4349	17.2124	17.6754	18.3329	19.0496	18.5607	18.6064	17.7125		17.3237	18.0041	18.8052	18.1594
P94336	70	0	NaN	17.4234	17.9313	19.226	17.4432	17.2349	19.6574	18.2674		17.4234	18.5786	17.3391	18.9624
Q6M259	78	0	17.9091	16.8147	18.5469	19.3267	19.1588	16.6809	19.6481	18.3907		17.3619	18.9368	17.9198	19.0194
Q79VE8	86	0	17.9825	16.7909	16.9676	17.352	15.8841	16.486	17.1589	16.7408		17.3867	17.1598	16.1851	16.9499
Q8NLE6	106	0	17.2751	16.7918	18.4026	18.3302	18.3773	18.1182	19.0466	17.4956		17.0335	18.3664	18.2478	18.2711
Q8NLQ6	127	0	20.916	19.2104	19.9781	21.09	20.9643	20.9972	20.5026	20.1524		20.0632	20.5341	20.9808	20.3275
Q8NLZ0	141	0	16.1644	NaN	18.3621	17.138	18.0397	16.7594	18.3912	17.4418		16.1644	17.7501	17.3995	17.9165
Q8NM11	142	0	16.7686	NaN	NaN	NaN	18.7147	17.8382	18.8717	17.3407		16.7686	#DIV/0!	18.2765	18.1062
Q8NM43	149	0	18.5897	20.0742	20.7984	22.0219	21.4962	21.0072	21.4889	21.1865		19.3319	21.4101	21.2517	21.3377
Q8NMA4	159	0	18.8386	NaN	18.7798	19.9692	20.1042	20.2105	20.7056	19.5704		18.8386	19.3745	20.1573	20.138
Q8NMJ0	179	0	15.865	15.6271	16.1615	16.3463	16.7004	17.8365	17.0079	18.4268		15.746	16.2539	17.2684	17.7173
Q8NMN1	190	0	18.4634	20.0621	18.356	19.4048	20.2525	19.7102	19.8942	19.2605		19.2627	18.8804	19.9814	19.5774
Q8NMP2	192	0	NaN	17.2885	19.4714	19.4955	20.3337	19.1019	21.503	20.2585		17.2885	19.4834	19.7178	20.8807
Q8NMS0	197	0	19.5237	19.6116	19.8099	20.1342	19.8281	19.8888	20.2462	19.9244		19.5676	19.972	19.8584	20.0853
Q8NN43	212	0	21.1246	19.877	19.7257	20.6235	22.1847	22.111	22.2583	21.6462		20.5008	20.1746	22.1478	21.9523
Q8NN51	214	0	20.3789	NaN	22.9131	21.4841	22.9623	21.0135	22.933	22.7296		20.3789	22.1986	21.9879	22.8313
Q8NN80	220	0	18.9353	18.0496	19.2004	19.9894	20.1971	19.9515	20.0118	19.1535		18.4924	19.5949	20.0743	19.5827
Q8NND3	228	0	NaN	NaN	15.6892	NaN	15.6846	15.8728	18.0872	NaN		#DIV/0!	15.6892	15.7787	18.0872
Q8NNF6	232	0	NaN	14.4044	15.663	NaN	15.7364	15.4382	17.3382	NaN		14.4044	15.663	15.5873	17.3382
Q8NNF8	233	0	19.3615	18.6911	20.2866	21.2999	21.3097	21.7197	21.3167	20.9556		19.0263	20.7932	21.5147	21.1361
Q8NNX3	255	0	19.7358	18.772	21.0274	21.3919	20.9822	20.3057	21.9118	20.2476		19.2539	21.2097	20.644	21.0797
Q8NP03	261	0	19.288	17.691	19.3647	18.9631	20.1002	20.2547	19.5846	19.2428		18.4895	19.1639	20.1774	19.4137
Q8NP60	276	0	15.9191	NaN	16.5238	16.5821	17.9022	17.5667	18.0058	NaN		15.9191	16.5529	17.7345	18.0058
Q8NP83	277	0	NaN	14.3628	16.7179	16.177	17.2175	16.6528	17.9654	16.6375		14.3628	16.4475	16.9352	17.3014
Q8NPA4	280	0	18.2732	17.2019	18.0723	18.1236	19.8938	19.6147	18.3584	18.231		17.7375	18.0979	19.7542	18.2947
Q8NPL2	298	0	17.543	NaN	18.0368	19.2075	17.6463	17.3462	18.9246	18.7328		17.543	18.6222	17.4963	18.8287
Q8NPV8	307	0	23.0118	22.1026	23.7777	23.6992	24.3011	23.7066	22.7394	24.6277		22.5572	23.7384	24.0039	23.6836
Q8NQJ3	344	0	21.8452	20.6098	21.6685	22.0196	22.3182	22.154	22.3035	21.6388		21.2275	21.8441	22.2361	21.9712
Q8NQU2	358	0	18.3744	17.7304	19.1749	20.0278	19.571	19.0477	19.736	19.3313		18.0524	19.6014	19.3093	19.5336
Q8NQV1	359	0	20.8376	19.7777	20.6507	21.7642	21.9304	21.5537	21.8084	21.2453		20.3077	21.2074	21.742	21.5268
Q8NR57	374	0	15.5579	24.0103	16.5294	17.005	23.7345	18.0218	23.8012	NaN		19.7841	16.7672	20.8781	23.8012
Q8NRM8	394	0	19.6643	18.6484	20.9034	22.117	20.4426	20.3655	21.5591	21.7763		19.1564	21.5102	20.4041	21.6677
Q8NRQ9	397	0	19.1063	18.0888	19.476	18.9647	19.8171	20.5103	19.5597	18.516		18.5976	19.2203	20.1637	19.0379
Q8NS10	413	0	24.7376	23.8077	25.8061	25.6565	25.3646	25.1502	26.3237	25.996		24.2727	25.7313	25.2574	26.1599
Q8NS15	416	0	19.7448	18.8263	20.6577	21.2048	20.3247	19.0586	20.1875	20.1854		19.2856	20.9313	19.6917	20.1865
Q8NSA7	437	0	18.9222	NaN	18.8569	19.2055	21.1994	20.3957	21.2137	20.833		18.9222	19.0312	20.7976	21.0233
Q8NSD0	442	0	NaN	15.5355	NaN	16.5985	18.2748	18.3237	16.5323	16.1722		15.5355	16.5985	18.2992	16.3522
Q8NSL3	456	0	NaN	NaN	NaN	NaN	16.8375	16.5304	17.3032	15.6031		#DIV/0!	#DIV/0!	16.684	16.4532
Q8NSR1	464	0	NaN	NaN	16.2044	NaN	NaN	NaN	17.8333	16.3375		#DIV/0!	16.2044	#DIV/0!	17.0854
Q8NST6	471	0	NaN	NaN	19.7651	18.2904	17.8444	18.3539	19.8065	18.0811		#DIV/0!	19.0278	18.0991	18.9438
Q8NST9	472	0	18.7599	NaN	19.6552	20.6924	18.4118	18.7868	19.7662	18.9294		18.7599	20.1738	18.5993	19.3478
Q8NSV1	474	0	NaN	NaN	21.6412	20.1393	19.0134	NaN	20.6051	20.9607		#DIV/0!	20.8903	19.0134	20.7829
Q8NSX8	484	0	NaN	NaN	25.1597	25.5482	NaN	24.9436	25.3756	19.2766		#DIV/0!	25.3539	24.9436	22.3261
Q8NT08	500	0	18.3189	17.3962	20.2855	19.1226	20.4145	17.7189	17.8678	18.83		17.8576	19.704	19.0667	18.3489
Q8NT26	505	0	NaN	NaN	16.5598	14.9132	NaN	NaN	16.855	15.6013		#DIV/0!	15.7365	#DIV/0!	16.2282
Q8NTB1	516	0	21.8472	21.245	21.6216	21.8842	22.3662	22.3446	22.4307	21.6466		21.5461	21.7529	22.3554	22.0387
Q8NTD6	523	0	NaN	NaN	15.0678	NaN	NaN	16.0546	16.6269	15.7619		#DIV/0!	15.0678	16.0546	16.1944
Q8NTI8	531	0	18.1867	16.4672	NaN	16.7879	18.6965	18.5296	17.4949	17.2885		17.3269	16.7879	18.613	17.3917
Q8NTL6	533	0	17.4467	NaN	NaN	NaN	19.8127	18.9133	17.9034	NaN		17.4467	#DIV/0!	19.363	17.9034
Q9Z472	571	0	22.7639	22.3797	NaN	NaN	16.3175	NaN	18.4821	15.6165		22.5718	#DIV/0!	16.3175	17.0493
P35868	50	0	NaN	14.0438	16.1967	15.4941	16.9863	17.1394	16.5299	16.6974		14.0438	15.8454	17.0628	16.6137
P42450	54	0	14.4453	NaN	14.4783	14.8288	16.0057	15.2641	16.8843	14.9273		14.4453	14.6536	15.6349	15.9058
P66326	64	0	21.3249	19.6172	21.71	22.2171	22.1321	21.6592	22.1771	20.6906		20.471	21.9635	21.8956	21.4339
Q79VE3	84	0	15.7576	NaN	17.1512	16.1093	18.2797	NaN	18.8158	19.1171		15.7576	16.6302	18.2797	18.9665
Q8NLG1	113	0	19.8731	19.0962	21.9822	21.7227	20.7302	20.2288	23.4879	21.1538		19.4847	21.8524	20.4795	22.3208
Q8NLS1	133	0	18.1842	NaN	NaN	16.7464	16.5604	16.3147	16.5489	NaN		18.1842	16.7464	16.4376	16.5489
Q8NMA0	157	0	NaN	NaN	15.0108	16.9016	14.4892	NaN	16.5825	15.7429		#DIV/0!	15.9562	14.4892	16.1627
Q8NMG8	171	0	17.5303	NaN	18.915	17.5877	19.0954	19.028	18.6931	17.2456		17.5303	18.2513	19.0617	17.9694
Q8NMV1	200	0	16.1632	16.2521	18.4039	18.485	18.3417	17.4381	18.7865	18.1336		16.2077	18.4444	17.8899	18.4601
Q8NMZ0	205	0	18.0442	17.5259	20.0117	19.5503	18.99	18.9514	17.6579	17.1709		17.785	19.781	18.9707	17.4144
Q8NN54	215	0	16.3827	NaN	16.8424	18.2064	17.1343	16.6358	17.9885	16.607		16.3827	17.5244	16.8851	17.2978
Q8NN78	219	0	18.0319	17.7074	18.659	18.1212	19.3356	18.8942	19.5495	18.9175		17.8697	18.3901	19.1149	19.2335
Q8NQ16	316	0	21.1181	20.0667	21.0312	21.806	21.7907	20.8877	22.3039	21.0577		20.5924	21.4186	21.3392	21.6808
Q8NQ76	327	0	15.7322	NaN	16.816	17.2981	16.9257	16.7543	17.7802	16.6423		15.7322	17.0571	16.84	17.2113
Q8NQ99	332	0	22.0078	20.353	20.6081	21.8298	21.6519	21.5435	21.3562	21.3208		21.1804	21.219	21.5977	21.3385
Q8NQH0	341	0	20.7581	19.8261	21.1393	20.4017	20.766	20.292	20.6767	19.4624		20.2921	20.7705	20.529	20.0695
Q8NQL8	345	0	21.8027	21.0207	22.5221	22.8939	22.4121	22.2443	22.8122	22.7816		21.4117	22.708	22.3282	22.7969
Q8NRC3	380	0	NaN	NaN	NaN	14.8048	NaN	NaN	17.8398	14.3724		#DIV/0!	14.8048	#DIV/0!	16.1061
Q8NRG3	388	0	21.3965	20.082	21.8333	21.7758	22.6867	22.5552	22.5352	22.2632		20.7392	21.8045	22.6209	22.3992
Q8NRV2	408	0	21.1914	20.4928	21.5101	21.0779	21.9789	21.904	22.6026	21.7277		20.8421	21.294	21.9415	22.1651
Q8NS48	426	0	18.0577	17.2455	18.4531	18.5981	17.7128	18.1521	18.9163	18.2738		17.6516	18.5256	17.9325	18.5951
Q8NSA6	436	0	20.3999	19.9623	19.6149	21.7524	20.4253	19.3539	19.659	20.7899		20.1811	20.6837	19.8896	20.2245
Q8NSB7	439	0	17.7731	17.8042	18.4553	18.4689	18.9047	19.7108	20.4964	19.0291		17.7887	18.4621	19.3077	19.7627
Q8NSR4	465	0	16.0859	NaN	NaN	NaN	17.4295	15.8634	NaN	16.1885		16.0859	#DIV/0!	16.6464	16.1885
Q8NSS1	468	0	22.5948	20.3798	22.3098	22.8293	22.6894	22.6744	22.5374	22.2927		21.4873	22.5695	22.6819	22.4151
Q8NSV4	476	0	20.0727	19.0296	19.1697	20.4895	20.451	19.339	20.6859	19.8635		19.5512	19.8296	19.895	20.2747
Q8NSZ2	489	0	17.6237	17.5851	20.1936	21.2086	19.8582	19.5386	20.8821	20.1457		17.6044	20.7011	19.6984	20.5139
Q8NT02	497	0	18.2043	17.083	NaN	21.1923	18.7587	17.9676	20.7856	21.8334		17.6436	21.1923	18.3632	21.3095
Q8NTZ7	545	0	15.0033	14.6155	15.5569	16.2712	17.5063	17.4748	17.4707	16.8593		14.8094	15.914	17.4905	17.165
Q8NU98	558	0	19.1134	NaN	19.2182	19.325	18.4355	15.1855	19.5083	18.2751		19.1134	19.2716	16.8105	18.8917
P31026	49	0	NaN	NaN	17.1001	NaN	18.2754	18.0393	16.6865	NaN		#DIV/0!	17.1001	18.1573	16.6865
Q79VI4	91	0	NaN	NaN	16.88	16.8485	18.6027	18.4	18.2255	17.0974		#DIV/0!	16.8643	18.5014	17.6615
Q8NLP4	124	0	19.9323	NaN	21.6541	21.9801	21.6712	21.5464	22.5458	22.2544		19.9323	21.8171	21.6088	22.4001
Q8NLR5	131	0	23.0666	20.9885	23.8963	22.7765	24.1588	23.1107	23.2157	22.3816		22.0275	23.3364	23.6347	22.7987
Q8NNL8	241	0	19.5258	19.2875	20.058	20.6625	20.4463	20.3733	20.7134	19.1896		19.4066	20.3603	20.4098	19.9515
Q8NP01	259	0	NaN	16.684	18.342	17.053	18.0545	16.5285	17.7054	17.9325		16.684	17.6975	17.2915	17.819
Q8NQI2	342	0	19.077	18.1066	19.034	18.5717	19.752	20.0209	20.2675	19.5027		18.5918	18.8028	19.8864	19.8851
Q8NQQ6	353	0	21.2659	20.4243	21.2645	21.6501	21.9416	22.0628	22.4747	21.7696		20.8451	21.4573	22.0022	22.1221
Q8NST5	470	0	21.0437	19.6062	22.2053	21.4642	20.6549	20.0029	21.8481	21.7314		20.325	21.8348	20.3289	21.7897
Q8NSV6	477	0	18.6598	NaN	22.4112	19.1298	21.6946	NaN	18.6892	19.7609		18.6598	20.7705	21.6946	19.2251
Q8NSX7	483	0	19.9542	18.3881	21.9575	21.0547	20.6071	19.4961	21.3843	21.5217		19.1711	21.5061	20.0516	21.453
Q8NSZ7	493	0	21.2869	20.2913	22.9203	22.2923	23.562	21.5053	23.2656	20.2132		20.7891	22.6063	22.5337	21.7394
Q8NT01	496	0	18.0415	16.5833	20.279	18.6729	19.9949	18.1736	16.6062	19.5199		17.3124	19.476	19.0843	18.063
Q8NT25	504	0	13.5421	NaN	16.0366	15.4573	14.8815	NaN	16.4858	15.2841		13.5421	15.7469	14.8815	15.8849
Q8NT27	506	0	18.5488	16.3588	19.443	20.4016	18.991	19.0591	20.0869	17.8968		17.4538	19.9223	19.025	18.9919
Q8NT28	507	0	20.684	19.6425	23.3083	23.2833	22.4674	21.835	24.4107	23.5707		20.1632	23.2958	22.1512	23.9907
Q8NTA5	515	0	19.1276	19.1871	20.0198	17.2766	20.0376	21.4051	22.13	20.0685		19.1574	18.6482	20.7214	21.0993
Q8NU13	548	0	24.4812	23.5395	24.8692	25.2059	24.9003	25.0237	25.1757	24.9809		24.0104	25.0375	24.962	25.0783
Q8NUA5	559	0	21.1427	20.7681	19.518	20.6333	21.969	22.6821	21.8305	21.4408		20.9554	20.0756	22.3255	21.6357
Q9AEM1	565	0	17.6623	17.5929	17.525	16.4305	18.8453	18.8814	18.5525	18.504		17.6276	16.9778	18.8633	18.5282
Q9LAK5	568	0	17.7267	17.7883	21.4668	20.8592	21.2568	18.4642	21.497	20.7126		17.7575	21.163	19.8605	21.1048
P42449	53	0	17.1333	16.566	17.0679	15.3879	19.0043	17.0232	18.8976	17.6086		16.8497	16.2279	18.0138	18.2531
P53532	62	0	NaN	NaN	17.1692	15.6441	16.214	14.7662	18.1827	16.0839		#DIV/0!	16.4066	15.4901	17.1333
Q45288	74	0	18.6986	17.6767	20.1135	17.5345	19.7581	20.5196	19.3439	18.936		18.1876	18.824	20.1388	19.14
Q79VG7	89	0	16.4083	15.3889	18.8198	18.3324	17.9514	16.7978	20.0478	19.0779		15.8986	18.5761	17.3746	19.5628
Q79VI7	92	0	18.248	17.2392	20.1169	19.1513	19.8652	19.6297	20.3733	19.8589		17.7436	19.6341	19.7475	20.1161
Q8NLF9	111	0	22.2163	21.4032	22.1088	22.4338	22.733	22.9204	22.106	22.9941		21.8097	22.2713	22.8267	22.55
Q8NLR6	132	0	16.5746	NaN	17.8587	17.4939	18.0841	19.3228	18.9872	18.5651		16.5746	17.6763	18.7034	18.7761
Q8NLW1	139	0	21.6437	20.5358	22.2864	22.7529	21.5703	21.8391	22.7484	22.1966		21.0898	22.5197	21.7047	22.4725
Q8NMQ0	194	0	24.7613	23.8541	25.3905	24.8022	24.8548	23.1931	25.3262	25.1164		24.3077	25.0964	24.024	25.2213
Q8NMZ9	207	0	19.8122	18.8647	19.6004	19.229	19.9501	19.0702	21.2116	19.719		19.3385	19.4147	19.5101	20.4653
Q8NN33	209	0	16.7892	16.5751	19.2482	18.2169	19.5835	19.1336	19.7383	19.6729		16.6821	18.7326	19.3586	19.7056
Q8NNN8	245	0	19.1807	17.5237	19.2483	19.5159	19.8257	18.454	18.5983	19.0151		18.3522	19.3821	19.1398	18.8067
Q8NPL3	299	0	22.0085	20.4217	22.4693	22.3415	21.5117	21.5303	22.274	21.8428		21.2151	22.4054	21.521	22.0584
Q8NQ65	325	0	16.253	16.2172	16.8396	16.3315	17.7465	17.1619	19.0364	17.8138		16.2351	16.5856	17.4542	18.4251
Q8NQ77	328	0	18.9078	17.5158	18.8655	19.0339	18.4912	18.8389	19.8409	19.7915		18.2118	18.9497	18.665	19.8162
Q8NQI8	343	0	23.4847	23.0852	24.2713	24.0466	23.8428	23.7324	24.3378	23.6078		23.285	24.1589	23.7876	23.9728
Q8NS51	427	0	19.2113	18.4002	19.1542	19.5833	20.4246	20.0706	20.01	19.3874		18.8058	19.3688	20.2476	19.6987
Q8NS96	435	0	24.3104	22.8904	23.5736	23.9638	24.1912	23.8065	23.558	23.3519		23.6004	23.7687	23.9988	23.455
Q8NT09	501	0	19.6819	19.0927	21.3338	20.6181	20.9079	19.7634	20.1575	20.9799		19.3873	20.9759	20.3357	20.5687
Q8NT20	503	0	19.845	17.6285	19.6556	22.0412	22.226	17.0887	21.0986	18.773		18.7368	20.8484	19.6573	19.9358
Q8NT29	508	0	20.3418	18.5462	21.788	22.0053	21.5387	20.8131	22.2352	21.7117		19.444	21.8967	21.1759	21.9735
Q8NTE1	524	0	17.584	NaN	18.2948	17.6555	19.0059	17.7332	18.7323	18.1269		17.584	17.9751	18.3695	18.4296
P42457	56	0	19.565	18.7103	18.177	19.4374	20.3945	20.2955	20.5695	19.9174		19.1376	18.8072	20.345	20.2435
Q57179	76	0	19.7434	19.132	20.5725	20.1946	20.6614	20.4312	20.7091	20.6654		19.4377	20.3835	20.5463	20.6873
Q8NLK3	118	0	20.8892	18.1065	20.3748	21.5099	21.3207	20.5705	20.9903	20.7844		19.4978	20.9423	20.9456	20.8873
Q8NMH3	172	0	16.1591	15.5208	17.2666	17.1994	19.0258	19.2518	18.2111	17.3239		15.84	17.233	19.1388	17.7675
Q8NNF3	231	0	23.6317	23.0459	23.3535	23.8262	23.4343	23.5641	23.4188	23.6829		23.3388	23.5899	23.4992	23.5509
Q8NP36	269	0	18.3645	20.6848	18.8939	19.1275	19.2954	18.5571	19.5984	18.4236		19.5247	19.0107	18.9263	19.011
Q8NS21	419	0	17.5727	16.1692	16.176	16.0624	19.2655	18.7962	17.9733	18.5857		16.8709	16.1192	19.0309	18.2795
Q8NSD6	443	0	21.9022	21.6819	22.4626	22.5378	22.7719	22.7592	22.5922	22.2653		21.7921	22.5002	22.7656	22.4287
P19537	45	0	17.2316	18.0204	18.8413	18.6735	20.9271	19.9433	20.6595	18.4389		17.626	18.7574	20.4352	19.5492
P19583	46	0	20.2938	19.6967	20.584	20.6762	20.7789	21.0124	21.559	20.8099		19.9952	20.6301	20.8956	21.1845
P49973	60	0	20.2786	19.5098	20.8816	20.7136	21.7084	22.1983	21.7184	20.9368		19.8942	20.7976	21.9534	21.3276
Q8NM22	143	0	27.0388	26.1587	27.3498	27.3896	26.5726	27.0395	27.8457	27.4785		26.5987	27.3697	26.8061	27.6621
Q8NNZ3	258	0	18.3944	20.887	20.806	23.5951	22.9144	20.4262	23.3016	22.7397		19.6407	22.2006	21.6703	23.0206
Q8NT05	498	0	20.0128	19.2179	19.9988	19.8948	21.0614	18.5625	18.0479	19.3617		19.6153	19.9468	19.812	18.7048
Q8NU96	557	0	21.6962	20.0559	23.0844	22.9009	22.3952	22.7258	23.2147	22.827		20.876	22.9926	22.5605	23.0209
Q93PM7	564	0	18.9944	18.6638	19.7245	18.7827	19.8515	19.5393	19.9663	19.3373		18.8291	19.2536	19.6954	19.6518
Q9APY3	566	0	20.4939	19.7427	19.3643	20.6849	21.7466	20.0855	21.0791	19.2357		20.1183	20.0246	20.916	20.1574
P0C1E0	42	0	17.784	16.7884	18.2231	17.8291	19.9471	19.1603	19.647	18.4662		17.2862	18.0261	19.5537	19.0566
Q8NQY7	364	0	15.0626	NaN	17.4508	NaN	16.121	16.598	17.98	17.1931		15.0626	17.4508	16.3595	17.5865
Q8NR02	366	0	23.0519	21.937	23.0738	23.5189	22.9676	22.9787	22.9306	22.9646		22.4945	23.2964	22.9732	22.9476
Q8NU23	551	0	21.8308	19.2085	20.5702	21.7985	21.325	21.389	20.5947	19.5944		20.5196	21.1843	21.357	20.0946
Q46078	75	0	16.1824	NaN	19.296	17.5426	18.5587	19.0037	20.056	17.5684		16.1824	18.4193	18.7812	18.8122
Q8NQ64	324	0	19.2692	18.3951	19.4836	19.1019	20.1675	19.9075	19.8196	18.5697		18.8322	19.2928	20.0375	19.1947
Q8NSA9	438	0	23.1637	22.3694	23.2667	23.735	23.1057	23.1708	23.4989	22.9452		22.7666	23.5009	23.1382	23.222
Q8NSS0	467	0	18.0365	16.1463	18.809	19.1437	19.137	18.4876	19.5608	18.705		17.0914	18.9763	18.8123	19.1329
Q8NTW5	542	0	20.3729	19.4268	21.2201	21.5066	21.6345	21.5597	21.8142	21.3446		19.8999	21.3634	21.5971	21.5794
Q8NSV2	475	0	18.3385	17.9251	19.9512	19.7598	19.1822	20.2488	21.0911	20.7494		18.1318	19.8555	19.7155	20.9203
Q8NRS1	400	0	22.5828	21.6289	22.2215	22.3848	23.1788	23.0555	23.1029	22.4177		22.1058	22.3032	23.1171	22.7603
Q8NRW9	410	0	27.4534	26.6588	27.5653	27.9543	27.4141	27.2096	27.9965	27.5024		27.0561	27.7598	27.3119	27.7495
Q01655	73	0	20.4204	20.6482	21.2298	21.5467	22.2514	21.9766	21.8711	20.6117		20.5343	21.3882	22.114	21.2414
Q79VI2	90	0	17.9625	16.9376	18.9644	19.1988	19.3303	17.3362	20.3945	19.6059		17.45	19.0816	18.3333	20.0002
Q8NTQ1	537	0	19.1021	17.7399	19.8147	19.3603	19.4536	20.4188	20.7085	19.6976		18.421	19.5875	19.9362	20.2031
Q8NL84	100	0	19.5085	18.299	19.7622	19.8521	19.1943	18.7613	19.6527	19.6314		18.9037	19.8071	18.9778	19.642
Q8NM64	152	0	20.4164	18.7934	20.7046	20.5612	20.6917	19.937	21.0516	20.1819		19.6049	20.6329	20.3144	20.6168
Q8NMK4	184	0	20.2812	19.7239	20.6129	20.6775	21.7006	21.9599	21.362	20.7744		20.0025	20.6452	21.8303	21.0682
Q8NML1	187	0	21.6684	20.5157	21.8466	21.7627	22.3763	22.4369	22.723	21.9032		21.092	21.8047	22.4066	22.3131
Q8NQT2	357	0	29.9141	29.2363	30.7703	31.0919	30.0788	29.9591	30.6873	30.3079		29.5752	30.9311	30.0189	30.4976
Q8NLF6	110	0	20.2006	20.3144	20.4004	21.3968	21.558	21.453	21.6292	21.0974		20.2575	20.8986	21.5055	21.3633
Q8NLQ0	126	0	28.0536	27.4782	28.0282	28.3373	28.3348	28.0078	28.4163	27.9647		27.7659	28.1828	28.1713	28.1905
Q8NP02	260	0	22.0563	21.2617	22.3104	21.9494	23.1207	23.0324	22.8844	22.1873		21.659	22.1299	23.0765	22.5358
Q8NPL0	297	0	18.4919	17.8607	19.2798	19.4339	21.1042	21.1894	20.9442	20.6018		18.1763	19.3569	21.1468	20.773
Q8NRN8	395	0	18.4038	17.0619	19.6833	19.2667	19.9678	20.5495	20.3162	20.357		17.7329	19.475	20.2586	20.3366
Q8NT19	502	0	19.5357	18.9518	20.7706	20.5891	20.9415	20.1776	21.4736	20.6805		19.2437	20.6798	20.5595	21.077
Q8NM80	156	0	21.8953	21.1405	21.9102	22.4405	22.2742	22.171	22.2746	21.7367		21.5179	22.1753	22.2226	22.0057
Q8NPX9	309	0	22.5179	21.4978	22.5195	22.4071	23.3794	23.3799	23.7005	23.051		22.0079	22.4633	23.3797	23.3758
Q01651	72	0	23.3586	22.7264	23.8435	23.49	24.397	24.1881	24.47	23.9902		23.0425	23.6668	24.2925	24.2301
Q8NLT6	137	0	22.0516	20.1563	22.3555	22.7741	22.5475	23.1985	23.0615	22.3832		21.104	22.5648	22.873	22.7224
Q8NM56	150	0	22.5222	21.359	22.8211	22.9437	22.4744	22.3875	22.7156	21.9825		21.9406	22.8824	22.431	22.3491
Q8NRB3	379	0	18.0395	18.1655	19.1004	19.0965	20.6436	20.1326	20.2254	19.8834		18.1025	19.0984	20.3881	20.0544
Q8NS46	424	0	NaN	NaN	16.1916	15.1094	15.9932	14.439	18.4097	16.9705		#DIV/0!	15.6505	15.2161	17.6901
P42439	51	0	22.667	22.2104	23.3469	23.3667	23.7888	23.4898	23.9708	23.4183		22.4387	23.3568	23.6393	23.6945
Q8NQ01	314	0	20.9291	19.2191	21.1231	21.7933	21.9521	21.5209	21.7418	21.5855		20.0741	21.4582	21.7365	21.6637
Q8NQ98	331	0	20.2645	18.6041	20.9013	20.686	21.544	21.5166	21.784	21.3848		19.4343	20.7937	21.5303	21.5844
Q8NQR5	354	0	21.5254	20.4833	21.4361	21.4556	22.0196	21.4756	22.3999	21.5612		21.0043	21.4459	21.7476	21.9806
P50216	61	0	20.7681	19.7887	20.2697	20.2558	21.8454	21.864	21.4826	20.5542		20.2784	20.2627	21.8547	21.0184
Q8NLY6	140	0	21.8072	20.6864	22.1039	21.8481	22.2556	21.9315	22.0502	21.6417		21.2468	21.976	22.0936	21.8459
Q8NQW4	361	0	16.248	16.75	17.9416	17.2937	18.8639	18.9504	19.4288	18.0005		16.499	17.6177	18.9072	18.7147
Q8NNM9	243	0	21.9787	21.0378	22.6138	22.6567	22.773	22.4532	22.7387	22.1789		21.5083	22.6353	22.6131	22.4588
Q8NS93	433	0	24.6708	24.0239	25.4729	25.654	25.65	25.5049	25.8753	25.3866		24.3473	25.5635	25.5775	25.6309
Q8NLE7	107	0	26.0017	25.0357	26.0497	26.0581	25.8761	25.8613	26.2086	25.6836		25.5187	26.0539	25.8687	25.9461
Q8NTR5	538	tat lipo	NaN	NaN	NaN	18.5891	19.0459	18.8534	19.2973	18.2714		#DIV/0!	18.5891	18.9497	18.7844
Q8NLE5	105	Sec lipo	22.9429	21.4032	22.2645	23.1271	NaN	22.6222	23.3909	22.5093		22.173	22.6958	22.6222	22.9501
Q8NLH6	114	Sec lipo	18.796	19.3578	NaN	20.1545	20.124	20.0304	19.749	NaN		19.0769	20.1545	20.0772	19.749
Q8NLN5	121	Sec lipo	20.0364	NaN	NaN	20.1637	20.7124	NaN	21.1512	19.8125		20.0364	20.1637	20.7124	20.4819
Q8NMF2	168	Sec lipo	20.1673	18.132	20.3774	20.7065	20.6381	19.5679	20.4861	20.2928		19.1496	20.5419	20.103	20.3894
Q8NPJ9	294	Sec lipo	20.1903	NaN	20.277	20.7805	20.406	20.2028	20.7357	20.1203		20.1903	20.5287	20.3044	20.428
Q8NPY8	311	Sec lipo	24.2263	23.3028	25.0396	25.2589	24.8193	24.4285	25.6431	24.9473		23.7646	25.1493	24.6239	25.2952
Q8NQW0	360	Sec lipo	21.7336	21.2482	21.2067	21.5349	22.2866	22.118	21.4747	21.5058		21.4909	21.3708	22.2023	21.4902
Q8NRC4	381	Sec lipo	19.1367	20.6143	22.036	19.9433	18.6455	17.9859	20.1656	18.9336		19.8755	20.9897	18.3157	19.5496
Q8NRR0	398	Sec lipo	23.7687	22.1348	21.2007	23.1546	21.0876	20.8871	22.7356	22.4093		22.9518	22.1776	20.9874	22.5724
Q8NU16	549	Sec lipo	23.2961	21.9737	22.9062	23.0923	23.2744	21.6462	23.5179	23.1172		22.6349	22.9993	22.4603	23.3175
Q8NNR0	251	Sec	27.0543	26.7496	26.8472	26.6562	27.3204	27.199	27.5633	26.9312		26.902	26.7517	27.2597	27.2472
Q8NP21	264	Sec	31.8397	32.3252	33.4921	33.9582	32.5035	33.076	34.3157	33.9234		32.0824	33.7252	32.7897	34.1196
Q8NPT9	303	Sec	18.2322	NaN	18.0965	17.7218	18.2732	18.1193	18.5025	17.6675		18.2322	17.9092	18.1962	18.085
Q8NPU6	305	Sec	26.1629	25.3941	26.6498	26.47	27.442	27.2445	27.4554	26.4945		25.7785	26.5599	27.3433	26.975
Q8NQS6	356	Sec	19.2856	17.2967	19.4094	18.1636	19.2326	17.8183	17.4295	17.4982		18.2911	18.7865	18.5255	17.4638
Q8NSY1	486	Sec	26.2703	25.505	26.0158	26.1349	25.4288	25.3121	25.6404	25.1378		25.8877	26.0753	25.3705	25.3891
Q8NTB4	517	Sec	20.761	NaN	19.4253	19.1623	18.5598	NaN	20.4949	19.4845		20.761	19.2938	18.5598	19.9897
Q8NU01	546	Sec	22.0154	21.4191	21.7545	NaN	21.2443	21.4446	22.0121	22.1015		21.7173	21.7545	21.3444	22.0568
Q8NRU6	406	tat lipo	NaN	15.8113	17.2221	16.8662	17.0793	17.0692	19.1353	19.1465		15.8113	17.0442	17.0742	19.1409
P42461	57	Sec lipo	24.2773	23.1189	21.6669	24.0083	24.2828	23.6924	24.0851	21.3899		23.6981	22.8376	23.9876	22.7375
Q8NMB4	164	Sec lipo	21.3478	20.2986	21.2624	21.8192	20.8388	21.0435	21.8465	20.7076		20.8232	21.5408	20.9411	21.2771
Q8NN96	222	Sec lipo	22.771	21.4571	23.0168	23.2368	22.2107	22.6558	23.1	22.707		22.114	23.1268	22.4333	22.9035
Q8NNT2	253	Sec lipo	27.4785	26.3744	26.8768	28.0074	27.4061	27.1537	28.8249	28.1556		26.9265	27.4421	27.2799	28.4902
Q8NRC5	382	Sec lipo	20.7674	18.5403	20.514	21.2415	19.5765	19.4762	20.9904	19.6463		19.6539	20.8778	19.5264	20.3184
Q8NS83	430	Sec lipo	21.5185	19.9742	20.772	21.7876	20.9905	20.8931	21.4173	21.3649		20.7464	21.2798	20.9418	21.3911
Q8NS95	434	Sec lipo	NaN	NaN	NaN	21.6648	20.4435	21.5706	22.5558	NaN		#DIV/0!	21.6648	21.0071	22.5558
Q8NTH1	529	Sec lipo	21.5396	20.1052	19.8251	19.5492	20.634	20.4457	20.314	19.3544		20.8224	19.6872	20.5399	19.8342
Q6M6W5	81	Sec	27.9265	30.1511	31.5272	32.0743	31.2635	30.348	32.0818	32.0086		29.0388	31.8007	30.8058	32.0452
Q8NM75	154	Sec	21.1157	20.5269	21.7103	23.3095	21.65	21.2393	21.6943	22.0491		20.8213	22.5099	21.4446	21.8717
Q8NPJ6	293	Sec	26.9199	25.8335	27.8469	27.5792	27.3431	27.5076	27.9841	27.4142		26.3767	27.713	27.4253	27.6991
Q8NQS4	355	Sec	22.9152	24.3644	22.0047	22.3719	21.9998	22.271	21.9433	21.6597		23.6398	22.1883	22.1354	21.8015
Q8NTB5	518	Sec	21.1545	21.3726	20.6917	21.44	21.6401	21.6543	22.3191	20.6708		21.2636	21.0659	21.6472	21.4949
Q8NU49	554	Sec	21.4762	20.0491	19.6907	21.2551	21.3387	21.1208	19.8155	21.3082		20.7627	20.4729	21.2297	20.5618
Q8NU62	555	Sec	30.2924	29.2345	31.4345	31.5406	30.7874	30.6669	31.9921	31.7671		29.7635	31.4875	30.7272	31.8796
Q8NMC6	166	tat lipo	18.1762	17.2883	18.0651	18.2948	17.4028	17.7356	18.0955	17.238		17.7323	18.1799	17.5692	17.6667
Q8NLN7	122	Sec lipo	NaN	NaN	NaN	21.8556	NaN	NaN	21.0309	19.8995		#DIV/0!	21.8556	#DIV/0!	20.4652
Q8NM26	145	Sec lipo	NaN	NaN	18.3478	NaN	20.3366	19.4098	19.4467	17.9119		#DIV/0!	18.3478	19.8732	18.6793
Q8NME9	167	Sec lipo	19.5045	20.7629	26.3167	26.7474	21.7922	21.5541	26.8719	18.9734		20.1337	26.532	21.6731	22.9226
Q8NNQ6	250	Sec lipo	21.428	22.7055	21.7742	21.3682	20.8171	21.5377	22.1735	21.1767		22.0667	21.5712	21.1774	21.6751
Q8NNS3	252	Sec lipo	21.6608	20.5862	22.5732	22.56	21.3866	22.5828	22.1325	21.73		21.1235	22.5666	21.9847	21.9313
Q8NRW1	409	Sec lipo	19.2244	18.8936	20.314	20.3527	21.1466	20.9749	20.3419	20.2993		19.059	20.3333	21.0607	20.3206
Q8NSK2	453	Sec lipo	19.9976	20.5714	20.1201	21.1829	21.5198	20.1786	21.5845	21.4797		20.2845	20.6515	20.8492	21.5321
Q8NSQ3	463	Sec lipo	20.5014	NaN	23.3342	24.1722	24.3544	NaN	24.2518	23.7993		20.5014	23.7532	24.3544	24.0256
Q8NT71	512	Sec lipo	18.6539	18.9868	19.7185	19.816	20.2368	19.0574	22.3009	20.2018		18.8203	19.7672	19.6471	21.2514
Q8NPE2	281	Sec	NaN	NaN	NaN	NaN	17.1963	19.8125	20.0057	NaN		#DIV/0!	#DIV/0!	18.5044	20.0057
Q8NRF2	385	Sec	26.3428	25.8136	27.7085	26.9016	26.9344	26.6192	28.4942	27.4078		26.0782	27.3051	26.7768	27.951
Q8NRS4	403	Sec	28.8792	27.8646	29.0692	29.2427	29.3266	29.0627	29.6058	29.1761		28.3719	29.156	29.1946	29.3909
Q8NSI2	450	Sec	22.0482	19.2281	24.6736	22.2418	20.494	21.0385	24.696	24.2613		20.6382	23.4577	20.7663	24.4787
Q8NSK7	454	Sec	20.2958	18.7759	19.7925	20.4754	27.0633	26.9937	20.2834	19.9557		19.5359	20.1339	27.0285	20.1196
Q8NTG6	528	Sec	22.8206	22.1675	24.0586	24.0328	23.5938	23.3697	24.1572	23.3084		22.4941	24.0457	23.4818	23.7328
Q8NLR4	130	Sec lipo	23.2895	22.4609	22.9136	23.2561	23.2502	23.4471	23.783	22.8037		22.8752	23.0849	23.3487	23.2933
Q8NMJ8	183	Sec lipo	22.3646	21.0599	20.8438	21.5172	22.1789	22.7671	21.9939	20.0462		21.7122	21.1805	22.473	21.0201
Q8NNP8	248	Sec lipo	20.5949	19.1061	20.982	21.3019	19.5125	20.8074	21.9361	21.4646		19.8505	21.1419	20.1599	21.7004
Q8NP51	275	Sec lipo	23.8119	23.3087	24.917	24.4697	25.1196	24.3042	24.2365	24.4446		23.5603	24.6934	24.7119	24.3405
Q8NPI8	291	Sec lipo	18.8819	18.4944	21.7084	21.4338	21.7023	18.7595	20.0716	21.2601		18.6881	21.5711	20.2309	20.6658
Q8NQC1	335	Sec lipo	21.7528	20.5629	21.1144	22.0463	21.9464	21.2648	21.7873	20.979		21.1578	21.5804	21.6056	21.3832
Q8NSM2	459	Sec lipo	20.1447	18.374	18.3213	19.3379	19.2644	19.3471	19.1083	18.6434		19.2593	18.8296	19.3058	18.8758
Q8NSQ0	462	Sec lipo	23.6233	22.301	24.2672	24.1608	23.9225	24.3159	24.6598	24.1045		22.9621	24.214	24.1192	24.3821
Q8NPU2	304	Sec	19.2605	18.3686	20.0667	20.656	20.1138	19.596	20.7252	20.3877		18.8146	20.3614	19.8549	20.5565
Q8NRF6	387	Sec	26.8776	26.0374	27.2883	28.0008	27.1483	27.0316	28.0869	27.5423		26.4575	27.6446	27.09	27.8146
Q8NTN6	536	Sec	20.3201	18.6805	18.5537	20.8275	20.0683	20.0128	19.0206	18.7495		19.5003	19.6906	20.0405	18.8851
Q8NL74	98	Sec lipo	21.6188	20.8617	22.0777	21.9789	22.0346	21.6934	22.7264	21.8633		21.2403	22.0283	21.864	22.2949
Q8NLT5	136	Sec lipo	19.8396	18.0055	19.3594	19.9794	19.5449	19.2099	20.7181	19.8933		18.9225	19.6694	19.3774	20.3057
Q8NPG0	283	Sec lipo	22.0219	21.4664	23.0817	22.2956	23.1947	22.385	24.2241	22.7642		21.7442	22.6887	22.7899	23.4941
Q8NS57	428	Sec lipo	22.8732	21.5615	23.3414	23.5135	22.2402	23.1693	23.6938	23.4152		22.2173	23.4274	22.7047	23.5545
Q8NSJ7	452	Sec lipo	19.23	NaN	20.7987	21.7945	19.7732	19.4149	21.7842	21.2963		19.23	21.2966	19.5941	21.5402
Q8NUB2	561	Sec lipo	NaN	NaN	22.0328	22.2967	NaN	NaN	18.8953	19.6296		#DIV/0!	22.1647	#DIV/0!	19.2625
Q8NPS5	301	Sec	NaN	NaN	15.9576	NaN	17.091	17.3437	17.1546	15.7738		#DIV/0!	15.9576	17.2174	16.4642
Q8NQ03	315	Sec	32.4194	32.1947	32.7552	32.7208	32.547	32.548	32.7385	32.6869		32.3071	32.738	32.5475	32.7127
Q8NRS3	402	Sec	30.29	28.9021	30.2204	30.6591	30.944	31.233	31.5636	31.1112		29.5961	30.4397	31.0885	31.3374
Q8NS24	420	Sec	28.6585	27.8643	28.0313	28.5255	28.4799	28.2232	28.5349	27.7272		28.2614	28.2784	28.3516	28.131
Q8NTB9	520	Sec	23.7579	22.3461	22.5468	21.864	23.2787	22.7205	22.839	21.7442		23.052	22.2054	22.9996	22.2916
Q8NSZ5	492	Sec lipo	21.6744	20.5192	21.8185	22.211	22.0457	21.8668	22.7561	21.5003		21.0968	22.0147	21.9562	22.1282
Q8NT82	513	Sec lipo	21.3935	19.2854	21.4607	21.8307	21.3008	21.213	22.1345	21.3429		20.3394	21.6457	21.2569	21.7387
Q8NN73	218	Sec	22.2718	20.6623	21.8642	22.2912	21.7141	20.2578	21.9698	21.4071		21.4671	22.0777	20.9859	21.6885
Q8NNB1	225	Sec	28.0124	27.1574	28.7215	28.9271	27.8852	27.558	28.8672	28.6167		27.5849	28.8243	27.7216	28.742
Q8NPY0	310	Sec	21.5224	21.5581	22.4529	21.7798	23.3327	23.3092	22.565	22.6601		21.5402	22.1164	23.321	22.6125
Q8NS47	425	tat	25.724	24.014	24.9035	26.1946	26.9006	27.2029	27.4678	26.7719		24.869	25.549	27.0518	27.1198
Q8NR41	371	Sec lipo	20.3288	20.2526	21.1205	20.5499	21.4092	21.5815	21.7011	21.896		20.2907	20.8352	21.4954	21.7986
Q8NS69	429	Sec lipo	24.8598	23.7619	24.7958	24.745	25.1517	25.0395	25.4229	24.7651		24.3109	24.7704	25.0956	25.094
Q8NL62	96	Sec	19.7102	19.0542	20.4651	20.4974	20.3688	20.0887	20.9266	20.005		19.3822	20.4812	20.2288	20.4658
Q8NNK5	237	Sec	26.5626	25.9559	25.9365	26.62	25.9613	25.8385	26.3634	25.4349		26.2592	26.2783	25.8999	25.8992
Q8NQS9;Q8NPT7	302	Sec	29.1522	27.8913	29.5708	29.4723	29.0454	28.9658	29.6964	29.1948		28.5218	29.5215	29.0056	29.4456
Q8NPU7	306	Sec	24.0858	22.934	23.4428	23.4532	23.4718	23.5261	23.4809	23.1181		23.5099	23.448	23.499	23.2995
Q8NSP0	461	Sec	27.1885	26.5421	27.3363	27.521	27.7156	27.7941	27.874	26.9378		26.8653	27.4287	27.7548	27.4059
Q8NQN1	346	Sec lipo	21.0958	19.9708	22.1411	22.4082	22.252	22.1863	22.6785	21.8925		20.5333	22.2747	22.2192	22.2855
Q8NR07	368	Sec lipo	22.7578	21.4534	21.593	21.6044	22.3424	22.3097	22.2197	21.372		22.1056	21.5987	22.326	21.7958
Q6M6N7	80	Sec	29.9702	29.2895	30.5686	30.6444	29.6145	29.9154	30.7955	29.9858		29.6299	30.6065	29.765	30.3906
Q8NN56	216	Sec	22.5164	21.2125	22.4913	22.4696	22.1473	21.8701	22.61	21.837		21.8645	22.4804	22.0087	22.2235
Q8NPI1	289	Sec	33.1171	32.1469	33.5697	33.3336	33.5111	33.5602	33.9011	33.7393		32.632	33.4517	33.5357	33.8202
Q8NPJ0	292	Sec	27.4467	26.7727	28.1207	28.228	27.4574	27.0374	28.0023	27.6878		27.1097	28.1743	27.2474	27.8451
Q8NRL7	392	Sec	24.7989	23.6267	24.769	25.5226	24.2651	24.337	25.4851	24.8815		24.2128	25.1458	24.3011	25.1833
LGB_Bovine;CON__P02754	10	0	25.6829	24.8073	25.917	26.7512	NaN	NaN	19.6755	NaN		25.2451	26.3341	#DIV/0!	19.6755
Q8NMA6	160	tat lipo	21.7142	20.5741	21.6263	21.6398	21.0861	21.0623	21.5496	21.3446		21.1442	21.6331	21.0742	21.4471
Q8NP18	262	tat lipo	21.6481	20.1165	21.5592	21.826	22.4634	21.7185	22.0802	21.2269		20.8823	21.6926	22.091	21.6536
Q8NQY5	363	Sec lipo	18.0584	18.7071	20.2637	19.8654	20.4669	20.4441	20.4153	19.7007		18.3827	20.0646	20.4555	20.058
Q8NSE9	445	Sec lipo	25.6655	24.1061	26.5741	26.6074	25.9033	25.8621	26.5894	26.0615		24.8858	26.5908	25.8827	26.3254
Q8NSN1	460	Sec lipo	25.5356	24.1689	25.7157	25.4763	25.935	25.6619	25.8741	25.3198		24.8522	25.596	25.7985	25.5969
Q8NTB8	519	Sec lipo	22.5462	21.5861	21.7396	22.1391	22.4161	22.0894	21.7828	20.9886		22.0661	21.9394	22.2528	21.3857
Q8NM30	147	Sec lipo	21.7052	19.8864	22.1826	22.5879	22.2209	22.2675	22.9072	22.3799		20.7958	22.3852	22.2442	22.6436
Q8NQ27	320	Sec lipo	21.8611	21.0069	23.8126	23.8044	23.1485	23.6938	24.4638	24.1628		21.434	23.8085	23.4212	24.3133
Q8NUA9	560	Sec lipo	20.7283	17.7404	21.7074	21.6126	21.8302	21.3674	22.3404	21.8178		19.2344	21.66	21.5988	22.0791
Q8NS88	432	Sec	25.0528	23.7349	25.2077	25.1707	25.4404	25.4281	25.5848	25.0794		24.3938	25.1892	25.4342	25.3321
Q8NSV8	479	Sec	29.2835	28.8253	29.8962	30.1045	29.381	29.6494	30.4777	29.6278		29.0544	30.0004	29.5152	30.0527
Q8NSZ1	488	Sec	23.2582	22.1318	23.4733	23.4978	23.1348	22.8865	23.5089	22.9996		22.695	23.4856	23.0106	23.2543
Q8NPY9	312	tat lipo	21.2744	20.0409	23.236	23.4151	21.9326	22.1877	23.8361	22.7753		20.6576	23.3255	22.0602	23.3057
Q8NNK2	236	Sec lipo	28.3912	27.7184	28.3194	28.6607	28.6392	28.3279	28.3754	27.9609		28.0548	28.49	28.4836	28.1681
Q8NR10	369	Sec lipo	22.2917	20.1862	21.4863	22.7991	22.8243	22.2805	22.8847	22.1799		21.2389	22.1427	22.5524	22.5323
Q8NRF0	384	Sec lipo	22.1578	21.5937	22.7646	22.9989	22.8427	22.6952	22.8631	22.2525		21.8758	22.8818	22.769	22.5578
Q8NLR1	129	Sec	28.9425	28.1048	29.0926	28.9232	28.5973	28.732	29.136	28.3961		28.5236	29.0079	28.6647	28.766
Q8NNL2	240	Sec	23.2455	22.2162	23.669	23.9356	23.1934	23.038	23.9536	23.4409		22.7308	23.8023	23.1157	23.6972
Q8NR75	376	Sec	27.3361	26.7624	27.3634	27.1891	27.06	26.9687	27.2632	26.2099		27.0493	27.2763	27.0144	26.7366
Q8NS85	431	Sec	18.6982	18.9026	18.8146	18.8169	18.7126	19.4858	18.982	18.7331		18.8004	18.8158	19.0992	18.8575
P48242	59	Sec lipo	25.3613	24.4601	25.0998	25.4563	26.0122	25.8374	26.1032	25.6555		24.9107	25.2781	25.9248	25.8793
Q8NN86	221	Sec lipo	21.3508	20.8425	22.5715	22.8012	21.639	22.1392	22.8414	22.1546		21.0967	22.6864	21.8891	22.498
Q8NSC0	440	Sec lipo	21.6013	20.6533	22.1197	21.8208	21.4964	21.5178	22.2383	21.7123		21.1273	21.9702	21.5071	21.9753
Q8NLL9	119	Sec	21.0976	20.0386	20.3959	19.9543	20.8945	20.9591	20.8758	20.2424		20.5681	20.1751	20.9268	20.5591
Q8NMM5	188	Sec	24.0372	23.1457	23.6474	24.0142	23.7755	23.6111	23.7759	23.1287		23.5914	23.8308	23.6933	23.4523
Q8NPH6	288	Sec	27.0996	26.3367	27.9501	28.1327	26.9552	26.9728	27.8022	27.5449		26.7182	28.0414	26.964	27.6736
Q8NQN5	348	Sec	27.404	26.7366	27.7049	27.5623	27.4794	27.3473	27.9196	27.3992		27.0703	27.6336	27.4134	27.6594
Q8NSY0	485	Sec	29.1601	28.6419	29.0056	29.4109	29.3011	28.833	29.5559	28.7833		28.901	29.2082	29.0671	29.1696
P42464	58	0	17.7185	16.8416	19.089	18.5604	19.7595	18.8519	20.8286	19.8766		17.28	18.8247	19.3057	20.3526
Q8NN36	210	Sec lipo	21.0137	20.9139	21.659	21.2397	21.0543	20.4449	20.3509	21.0748		20.9638	21.4493	20.7496	20.7128
Q8NP35	268	Sec lipo	26.9887	25.7476	27.0542	26.936	26.1172	25.942	26.5241	26.2691		26.3682	26.9951	26.0296	26.3966
Q8NSL7	457	Sec lipo	24.2648	23.0056	24.9717	25.0994	24.4881	24.5294	25.6133	24.8217		23.6352	25.0355	24.5088	25.2175
Q8NTG4	527	Sec	28.7363	28.1228	28.9068	28.8908	28.8488	28.7938	29.3718	28.7495		28.4295	28.8988	28.8213	29.0607
Q8NMT9	199	Sec lipo	25.868	25.2933	26.3234	26.6729	25.828	25.9693	26.2907	25.7996		25.5807	26.4982	25.8986	26.0452
Q8NRT7	405	Sec lipo	24.0728	23.1345	24.3689	24.8988	24.5852	24.5324	24.8736	24.162		23.6037	24.6338	24.5588	24.5178
Q8NUB3	562	Sec lipo	NaN	NaN	26.4516	26.6683	21.264	18.2048	25.4173	25.6752		#DIV/0!	26.56	19.7344	25.5462
Q8NPW5	308	Sec	30.0982	29.4351	30.7016	30.2355	30.6291	30.329	30.8293	30.3645		29.7666	30.4685	30.479	30.5969
Q8NPH2	287	Sec	26.6264	25.5786	26.5013	26.6562	26.7447	26.9745	26.372	26.2622		26.1025	26.5788	26.8596	26.3171
Q8NRM7	393	Sec	22.2159	21.3563	22.7356	23.2481	23.0075	23.0664	23.3106	22.9095		21.7861	22.9919	23.037	23.1101
Q8NPG5;Q8NPC4	284	sec (Q8NPG5)	21.2212	19.769	21.4981	21.1989	20.1401	21.0026	21.0846	21.0922		20.4951	21.3485	20.5713	21.0884
Q8NU24	552	Sec	23.7089	23.0116	24.3049	24.5144	23.9488	23.8072	24.3577	23.9222		23.3603	24.4096	23.878	24.1399
Q8NMI1	175	Sec	22.6259	22.0399	23.0344	23.4401	22.896	22.32	22.9831	22.2306		22.3329	23.2373	22.608	22.6069
Q8NNK7	239	Sec	26.819	25.4409	26.7318	26.8612	26.3548	26.009	26.5843	25.9855		26.13	26.7965	26.1819	26.2849
Q8NMX4	204	Sec lipo	23.3393	22.1596	23.1783	23.1332	23.1482	23.0731	23.1555	22.5377		22.7495	23.1558	23.1107	22.8466
Q8NQY8	365	Sec lipo	21.168	20.4406	22.7802	22.5472	21.8943	22.0659	23.0928	22.2597		20.8043	22.6637	21.9801	22.6762
Q8NMG1	170	Sec	25.3816	24.4919	25.5642	25.535	25.3407	25.2533	25.2286	24.9967		24.9367	25.5496	25.297	25.1127
Q8NQA0	333	Sec	28.2175	27.5498	27.9147	28.0464	28.2651	28.122	28.3327	27.6966		27.8837	27.9805	28.1935	28.0146
P0C1D6	40	Sec	29.7822	29.0562	30.3268	30.0854	29.7675	29.6773	30.4096	29.8266		29.4192	30.2061	29.7224	30.1181
Q8NTM8	535	Sec	24.7604	23.8043	24.3869	24.2277	23.9861	24.1704	24.2137	23.9898		24.2824	24.3073	24.0782	24.1018
Q8NMV3	201	Sec lipo	29.9131	29.1226	29.9867	30.0234	29.892	29.7616	30.1349	29.571		29.5179	30.0051	29.8268	29.8529
												#DIV/0!	#DIV/0!	#DIV/0!	#DIV/0!

## Sheet: iBAQ relative intensity
iBAQ LGB 14h-1	iBAQ LGB 14h-2	iBAQ LGB 24h-1	iBAQ LGB 24h-2	iBAQ WT 14h-1	iBAQ WT 14h-2	iBAQ WT 24h-1	iBAQ WT 24h-2	iBAQ WT 14	iBAQ WT 24	iBAQ LGB 14	iBAQ LGB 24	iBAQ relative intensity WT 14 %	iBAQ WT 24 %	iBAQ LGB 14 %	iBAQ LGB 24 %	Signal P	Protein IDs	Fasta headers
3286500	1136800	3090000	3717800	5782900	3450900	4434100	2454400	12454000000	15191000000	7035900000	11787000000	26.4951	21.5631	22.9048	19.5488	tat lipo	Q8NP18	tr|Q8NP18|Q8NP18_CORGL Cell division protein FtsI/penicillin-binding protein 2 OS=Corynebacterium glutamicum (strain ATCC 13032 / DSM 20300 / BCRC 11384 / JCM 1318 / LMG 3730 / NCIMB 10025) OX=196627 GN=Cgl2008 PE=4 SV=1
255100000	1192300000	3094700000	4522100000	2577800000	1366700000	4545400000	4320500000	7571700000	18837000000	4612100000	14385500000	16.1083	26.7384	15.0143	23.8585	Sec	Q6M6W5	sp|Q6M6W5|RPF1_CORGL Resuscitation-promoting factor Rpf1 OS=Corynebacterium glutamicum (strain ATCC 13032 / DSM 20300 / BCRC 11384 / JCM 1318 / LMG 3730 / NCIMB 10025) OX=196627 GN=rpf1 PE=3 SV=1
1051800000	656180000	1592500000	1678300000	821970000	1012600000	1863700000	1063200000	6277150000	7040050000	5329800000	7163700000	13.3542	9.99309	17.3507	11.8811	Sec	Q6M6N7	sp|Q6M6N7|RPF2_CORGL Resuscitation-promoting factor Rpf2 OS=Corynebacterium glutamicum (strain ATCC 13032 / DSM 20300 / BCRC 11384 / JCM 1318 / LMG 3730 / NCIMB 10025) OX=196627 GN=rpf2 PE=1 SV=1
43103000	23079000	35958000	46038000	67681000	59958000	72087000	52852000	2294800000	2746700000	907230000	1473250000	4.88204	3.89884	2.95341	2.4434	Sec lipo	P48242	sp|P48242|GLUB_CORGL Glutamate-binding protein OS=Corynebacterium glutamicum (strain ATCC 13032 / DSM 20300 / BCRC 11384 / JCM 1318 / LMG 3730 / NCIMB 10025) OX=196627 GN=gluB PE=3 SV=1
352040000	220830000	334960000	424350000	418090000	336940000	348220000	261250000	1972250000	4432950000	723700000	3808400000	4.19583	6.29241	2.35594	6.31627	Sec lipo	Q8NNK2	sp|Q8NNK2|COX2_CORGL Cytochrome c oxidase subunit 2 OS=Corynebacterium glutamicum (strain ATCC 13032 / DSM 20300 / BCRC 11384 / JCM 1318 / LMG 3730 / NCIMB 10025) OX=196627 GN=ctaC PE=1 SV=1
1159200	339720	327530	662660	629760	666900	565160	409460	1779000000	3963200000	973320000	3012900000	3.78471	5.62562	3.16856	4.99692	Sec lipo	Q8NSM2	tr|Q8NSM2|Q8NSM2_CORGL ABC-type Fe3+-siderophores transport systems, periplasmic components OS=Corynebacterium glutamicum (strain ATCC 13032 / DSM 20300 / BCRC 11384 / JCM 1318 / LMG 3730 / NCIMB 10025) OX=196627 GN=Cgl0646 PE=4 SV=1
4679100	3164900	7125700	8382400	7522300	6791000	7629000	4996600	1504700000	1645150000	937615000	1505150000	3.20115	2.33523	3.05233	2.49631	Sec lipo	Q8NRF0	tr|Q8NRF0|Q8NRF0_CORGL ABC-type dipeptide/oligopeptide/nickel transport systems, periplasmic components OS=Corynebacterium glutamicum (strain ATCC 13032 / DSM 20300 / BCRC 11384 / JCM 1318 / LMG 3730 / NCIMB 10025) OX=196627 GN=Cgl1099 PE=4 SV=1
169430000	113840000	172670000	153020000	139920000	131340000	161080000	77620000	1088850000	1529100000	822050000	2060100000	2.31646	2.1705	2.67611	3.41669	Sec	Q8NR75	tr|Q8NR75|Q8NR75_CORGL Predicted hydrolases or acyltransferases (Alpha/beta hydrolase superfamily) OS=Corynebacterium glutamicum (strain ATCC 13032 / DSM 20300 / BCRC 11384 / JCM 1318 / LMG 3730 / NCIMB 10025) OX=196627 GN=Cgl1178 PE=4 SV=1
447190000	292280000	503280000	497750000	483450000	465370000	694690000	451310000	953250000	988265000	797745000	1077600000	2.02798	1.40281	2.59699	1.78721	Sec	Q8NTG4	tr|Q8NTG4|Q8NTG4_CORGL Cmt1 OS=Corynebacterium glutamicum (strain ATCC 13032 / DSM 20300 / BCRC 11384 / JCM 1318 / LMG 3730 / NCIMB 10025) OX=196627 GN=cmt1 PE=1 SV=1
29188000	12952000	28590000	48202000	20162000	21192000	46966000	30909000	917285000	1463450000	853990000	1635400000	1.95146	2.07731	2.78009	2.71233	Sec	Q8NRL7	tr|Q8NRL7|Q8NRL7_CORGL Cmt5 OS=Corynebacterium glutamicum (strain ATCC 13032 / DSM 20300 / BCRC 11384 / JCM 1318 / LMG 3730 / NCIMB 10025) OX=196627 GN=cmt5 PE=4 SV=1
515890000	288660000	572460000	509040000	406120000	445850000	589940000	353240000	886215000	1189225000	740755000	1242950000	1.88537	1.68806	2.41146	2.06144	Sec	Q8NLR1	tr|Q8NLR1|Q8NLR1_CORGL Cmt2 OS=Corynebacterium glutamicum (strain ATCC 13032 / DSM 20300 / BCRC 11384 / JCM 1318 / LMG 3730 / NCIMB 10025) OX=196627 GN=cmt2 PE=4 SV=1
2315200	1785800	750750	1626400	4105000	6729800	3729400	2846600	770615000	1162385000	564555000	1076810000	1.63943	1.64996	1.83786	1.7859	0	Q8NUA5	tr|Q8NUA5|Q8NUA5_CORGL Peptidyl-prolyl cis-trans isomerase OS=Corynebacterium glutamicum (strain ATCC 13032 / DSM 20300 / BCRC 11384 / JCM 1318 / LMG 3730 / NCIMB 10025) OX=196627 GN=Cgl0034 PE=3 SV=1
67186000	34394000	69459000	69868000	61587000	60958000	77551000	53894000	616990000	711795000	369070000	599250000	1.31261	1.01037	1.20148	0.993862	0	Q8NLE7	tr|Q8NLE7|Q8NLE7_CORGL Membrane-fusion protein OS=Corynebacterium glutamicum (strain ATCC 13032 / DSM 20300 / BCRC 11384 / JCM 1318 / LMG 3730 / NCIMB 10025) OX=196627 GN=Cgl2995 PE=4 SV=1
4361300	2514200	5201100	4049800	9120500	8579100	7742800	4775600	569835000	625620000	509375000	626350000	1.21229	0.888045	1.65823	1.03881	0	Q8NP02	sp|Q8NP02|EFTS_CORGL Elongation factor Ts OS=Corynebacterium glutamicum (strain ATCC 13032 / DSM 20300 / BCRC 11384 / JCM 1318 / LMG 3730 / NCIMB 10025) OX=196627 GN=tsf PE=3 SV=1
3900800	2311600	3941100	5692100	5072400	4722000	5073700	3494600	539160000	742220000	422785000	771125000	1.14703	1.05355	1.37634	1.27892	0	Q8NM80	tr|Q8NM80|Q8NM80_CORGL D-alanyl-D-alanine carboxypeptidase (Penicillin-binding protein 4) OS=Corynebacterium glutamicum (strain ATCC 13032 / DSM 20300 / BCRC 11384 / JCM 1318 / LMG 3730 / NCIMB 10025) OX=196627 GN=Cgl2699 PE=3 SV=1
32844	25101	48204	79088	186170	182150	181640	118890	474410000	573000000	369735000	500515000	1.00928	0.813353	1.20364	0.830109	0	Q8NTZ7	tr|Q8NTZ7|Q8NTZ7_CORGL Predicted metalloendopeptidase OS=Corynebacterium glutamicum (strain ATCC 13032 / DSM 20300 / BCRC 11384 / JCM 1318 / LMG 3730 / NCIMB 10025) OX=196627 GN=Cgl0155 PE=3 SV=1
3048400	1127900	928890	767160	1627300	1428100	1303500	670280	425985000	471590000	402275000	540750000	0.906256	0.669405	1.30957	0.896839	Sec lipo	Q8NTH1	tr|Q8NTH1|Q8NTH1_CORGL ABC-type Fe3+-siderophores transport systems, periplasmic components OS=Corynebacterium glutamicum (strain ATCC 13032 / DSM 20300 / BCRC 11384 / JCM 1318 / LMG 3730 / NCIMB 10025) OX=196627 GN=Cgl0336 PE=4 SV=1
3220400	1905500	4426300	4133500	4296200	3391400	6939400	3815200	377515000	304735000	286435000	379655000	0.803139	0.43256	0.932465	0.629661	Sec lipo	Q8NL74	tr|Q8NL74|Q8NL74_CORGL ABC-type Fe3+-siderophores transport systems, periplasmic components OS=Corynebacterium glutamicum (strain ATCC 13032 / DSM 20300 / BCRC 11384 / JCM 1318 / LMG 3730 / NCIMB 10025) OX=196627 GN=Cgl3075 PE=4 SV=1
7092300	2871600	3163200	3188300	5317800	5198600	4884200	2714000	343870000	305550000	334025000	330360000	0.731561	0.433717	1.08739	0.547905	Sec lipo	Q8NR07	tr|Q8NR07|Q8NR07_CORGL ABC-type Fe3+-siderophores transport systems, periplasmic components OS=Corynebacterium glutamicum (strain ATCC 13032 / DSM 20300 / BCRC 11384 / JCM 1318 / LMG 3730 / NCIMB 10025) OX=196627 GN=Cgl1257 PE=4 SV=1
272970	427950	1258900	955190	1449300	1426600	1398400	852110	307350000	277785000	254300000	265115000	0.653867	0.394306	0.827852	0.439696	Sec lipo	Q8NQY5	tr|Q8NQY5|Q8NQY5_CORGL ABC-type nitrate/sulfonate/taurine/bicarbonate transport systems, periplasmic components OS=Corynebacterium glutamicum (strain ATCC 13032 / DSM 20300 / BCRC 11384 / JCM 1318 / LMG 3730 / NCIMB 10025) OX=196627 GN=Cgl1287 PE=4 SV=1
152950000	97717000	169450000	192600000	220410000	232730000	245980000	128550000	304220000	310090000	232775000	306440000	0.647208	0.440161	0.757779	0.508234	Sec	Q8NSP0	tr|Q8NSP0|Q8NSP0_CORGL Bacterial lipocalin OS=Corynebacterium glutamicum (strain ATCC 13032 / DSM 20300 / BCRC 11384 / JCM 1318 / LMG 3730 / NCIMB 10025) OX=196627 GN=Cgl0628 PE=3 SV=1
5744000000	4915600000	7249100000	7078300000	6275000000	6279300000	7165900000	6914200000	226570000	187265000	125333500	181025000	0.482013	0.265816	0.408012	0.300232	Sec	Q8NQ03	sp|Q8NQ03|Y1651_CORGL Uncharacterized protein Cgl1651/cg1859 OS=Corynebacterium glutamicum (strain ATCC 13032 / DSM 20300 / BCRC 11384 / JCM 1318 / LMG 3730 / NCIMB 10025) OX=196627 GN=Cgl1651 PE=1 SV=1
312120000	196480000	253020000	277210000	322580000	292120000	338050000	217520000	222750000	450635000	210225000	476510000	0.473886	0.63966	0.684369	0.790296	Sec	Q8NQA0	tr|Q8NQA0|Q8NQA0_CORGL Cell wall-associated hydrolases (Invasion-associated proteins) OS=Corynebacterium glutamicum (strain ATCC 13032 / DSM 20300 / BCRC 11384 / JCM 1318 / LMG 3730 / NCIMB 10025) OX=196627 GN=Cgl1538 PE=3 SV=1
118390000	45550000	111450000	121910000	85821000	67528000	100620000	66436000	180530000	222170000	93381500	220960000	0.384066	0.315362	0.303995	0.366464	Sec	Q8NNK7	tr|Q8NNK7|Q8NNK7_CORGL Cell wall-associated hydrolases (Invasion-associated proteins) OS=Corynebacterium glutamicum (strain ATCC 13032 / DSM 20300 / BCRC 11384 / JCM 1318 / LMG 3730 / NCIMB 10025) OX=196627 GN=Cgl2187 PE=3 SV=1
0	0	0	129960	256070	199160	232810	146610	178935000	215445000	144705000	208485000	0.380673	0.305816	0.471075	0.345774	0	Q8NP95	sp|Q8NP95|DTXR_CORGL Diphtheria toxin repressor OS=Corynebacterium glutamicum (strain ATCC 13032 / DSM 20300 / BCRC 11384 / JCM 1318 / LMG 3730 / NCIMB 10025) OX=196627 GN=dtxR PE=3 SV=1
446890	180380	424450	629060	630410	1205300	1258200	506580	170670000	139292500	59613500	99122000	0.363089	0.197721	0.194067	0.164395	0	Q8NMF7;Q8NTC1	tr|Q8NMF7|Q8NMF7_CORGL Predicted hydrolases of the HAD superfamily OS=Corynebacterium glutamicum (strain ATCC 13032 / DSM 20300 / BCRC 11384 / JCM 1318 / LMG 3730 / NCIMB 10025) OX=196627 GN=Cgl2619 PE=4 SV=1
1996600	610280	2283900	3634500	4057400	3009100	3507100	3146900	167025000	228960000	144865000	229335000	0.355335	0.325	0.471596	0.380354	0	Q8NQ01	tr|Q8NQ01|Q8NQ01_CORGL Dipeptide-binding protein DciAE OS=Corynebacterium glutamicum (strain ATCC 13032 / DSM 20300 / BCRC 11384 / JCM 1318 / LMG 3730 / NCIMB 10025) OX=196627 GN=Cgl1656 PE=4 SV=1
158610	113460	346530	329570	340510	284530	541490	184800	163580000	387250000	137003000	196525000	0.348006	0.549687	0.446002	0.325939	0	Q8NLE6	tr|Q8NLE6|Q8NLE6_CORGL Myo-inositol-1-phosphate synthase OS=Corynebacterium glutamicum (strain ATCC 13032 / DSM 20300 / BCRC 11384 / JCM 1318 / LMG 3730 / NCIMB 10025) OX=196627 GN=Cgl2996 PE=3 SV=1
0	0	0	394350	541240	473630	644260	316410	161015000	242535000	148790000	303125000	0.342549	0.34427	0.484373	0.502736	tat lipo	Q8NTR5	tr|Q8NTR5|Q8NTR5_CORGL INTRADIOL_DIOXYGENAS domain-containing protein OS=Corynebacterium glutamicum (strain ATCC 13032 / DSM 20300 / BCRC 11384 / JCM 1318 / LMG 3730 / NCIMB 10025) OX=196627 GN=Cgl0237 PE=3 SV=1
2536400	1078700	9879300	11185000	4003000	4777100	14975000	7178600	160830000	163145000	126100000	113245000	0.342155	0.231578	0.410508	0.187818	tat lipo	Q8NPY9	tr|Q8NPY9|Q8NPY9_CORGL Predicted iron-dependent peroxidase OS=Corynebacterium glutamicum (strain ATCC 13032 / DSM 20300 / BCRC 11384 / JCM 1318 / LMG 3730 / NCIMB 10025) OX=196627 GN=Cgl1672 PE=4 SV=1
3440500	1561100	3237200	3267700	2226100	2189700	3069500	2662900	142970000	240285000	96084500	216245000	0.304159	0.341076	0.312795	0.358644	tat lipo	Q8NMA6	tr|Q8NMA6|Q8NMA6_CORGL Uncharacterized protein OS=Corynebacterium glutamicum (strain ATCC 13032 / DSM 20300 / BCRC 11384 / JCM 1318 / LMG 3730 / NCIMB 10025) OX=196627 GN=Cgl2672 PE=4 SV=1
296200	160070	274240	321580	173290	218240	280080	154580	139885000	150105000	36183000	54091000	0.297596	0.213069	0.117791	0.0897104	tat lipo	Q8NMC6	tr|Q8NMC6|Q8NMC6_CORGL ABC-type transporter, periplasmic component OS=Corynebacterium glutamicum (strain ATCC 13032 / DSM 20300 / BCRC 11384 / JCM 1318 / LMG 3730 / NCIMB 10025) OX=196627 GN=Cgl2652 PE=4 SV=1
0	57500	152890	119460	138480	137510	575850	580320	136935000	1146550	868030	1182960	0.29132	0.00162749	0.0028258	0.00196195	tat lipo	Q8NRU6	tr|Q8NRU6|Q8NRU6_CORGL Putative multicopper oxidases OS=Corynebacterium glutamicum (strain ATCC 13032 / DSM 20300 / BCRC 11384 / JCM 1318 / LMG 3730 / NCIMB 10025) OX=196627 GN=Cgl0945 PE=4 SV=1
55425000	16941000	31384000	76798000	125280000	154490000	185620000	114590000	135630000	119350000	141635000	162845000	0.288544	0.169413	0.461081	0.27008	tat	Q8NS47	tr|Q8NS47|Q8NS47_CORGL Uncharacterized protein OS=Corynebacterium glutamicum (strain ATCC 13032 / DSM 20300 / BCRC 11384 / JCM 1318 / LMG 3730 / NCIMB 10025) OX=196627 GN=Cgl0835 PE=4 SV=1
61242000	41119000	83974000	106990000	59565000	65697000	82092000	58405000	130910000	214930000	114280500	276805000	0.278503	0.305085	0.37203	0.459084	Sec lipo	Q8NMT9	sp|Q8NMT9|LPPS_CORGL Putative L,D-transpeptidase LppS OS=Corynebacterium glutamicum (strain ATCC 13032 / DSM 20300 / BCRC 11384 / JCM 1318 / LMG 3730 / NCIMB 10025) OX=196627 GN=lppS PE=1 SV=1
187010000	86996000	123230000	269820000	177850000	149310000	475500000	299000000	122160000	83665000	76855500	100376000	0.259887	0.118759	0.250196	0.166475	Sec lipo	Q8NNT2	tr|Q8NNT2|Q8NNT2_CORGL Uncharacterized protein OS=Corynebacterium glutamicum (strain ATCC 13032 / DSM 20300 / BCRC 11384 / JCM 1318 / LMG 3730 / NCIMB 10025) OX=196627 GN=Cgl2105 PE=4 SV=1
1737200	218980	3424300	3206600	3728500	2705300	5310300	3696600	118873500	214100000	106395000	173440000	0.252896	0.303907	0.34636	0.287652	Sec lipo	Q8NUA9	tr|Q8NUA9|Q8NUA9_CORGL ABC-type transporter, periplasmic component OS=Corynebacterium glutamicum (strain ATCC 13032 / DSM 20300 / BCRC 11384 / JCM 1318 / LMG 3730 / NCIMB 10025) OX=196627 GN=Cgl0030 PE=4 SV=1
2754700	638970	2886100	3729900	2583400	2430800	4604000	2659900	115665000	278085000	72040500	172350000	0.24607	0.394732	0.234522	0.285844	Sec lipo	Q8NT82	tr|Q8NT82|Q8NT82_CORGL ABC-type transporter, periplasmic component OS=Corynebacterium glutamicum (strain ATCC 13032 / DSM 20300 / BCRC 11384 / JCM 1318 / LMG 3730 / NCIMB 10025) OX=196627 GN=Cgl0428 PE=4 SV=1
1784900	381240	1497400	2479300	781830	729340	2083200	820610	76674500	83528000	81970000	116680000	0.16312	0.118565	0.266846	0.193515	Sec lipo	Q8NRC5	tr|Q8NRC5|Q8NRC5_CORGL Uncharacterized protein OS=Corynebacterium glutamicum (strain ATCC 13032 / DSM 20300 / BCRC 11384 / JCM 1318 / LMG 3730 / NCIMB 10025) OX=196627 GN=Cgl1127 PE=4 SV=1
3487200	2490800	2420200	3038500	5116100	4551700	2914300	2977700	68625500	88687500	94754500	133875000	0.145996	0.125889	0.308465	0.222033	Sec lipo	Q8NQW0	tr|Q8NQW0|Q8NQW0_CORGL Uncharacterized protein OS=Corynebacterium glutamicum (strain ATCC 13032 / DSM 20300 / BCRC 11384 / JCM 1318 / LMG 3730 / NCIMB 10025) OX=196627 GN=Cgl1312 PE=4 SV=1
3346900	1502800	3698600	4854700	4329300	3824300	7083700	2966500	63819500	62469500	33091000	40998000	0.135772	0.0886732	0.107725	0.0679956	Sec lipo	Q8NSZ5	tr|Q8NSZ5|Q8NSZ5_CORGL Uncharacterized protein OS=Corynebacterium glutamicum (strain ATCC 13032 / DSM 20300 / BCRC 11384 / JCM 1318 / LMG 3730 / NCIMB 10025) OX=196627 GN=Cgl0520 PE=4 SV=1
1484300	0	10575000	18904000	21449000	0	19977000	14598000	62667500	65845500	82101000	83679000	0.133321	0.0934653	0.267273	0.138782	Sec lipo	Q8NSQ3	tr|Q8NSQ3|Q8NSQ3_CORGL Uncharacterized protein OS=Corynebacterium glutamicum (strain ATCC 13032 / DSM 20300 / BCRC 11384 / JCM 1318 / LMG 3730 / NCIMB 10025) OX=196627 GN=Cgl0615 PE=4 SV=1
5400100	2186000	1882000	3001400	4748200	7138100	4176700	1082700	62631000	70248500	51180500	95482000	0.133243	0.0997152	0.166614	0.158358	Sec lipo	Q8NMJ8	tr|Q8NMJ8|Q8NMJ8_CORGL Phosphate-binding protein PstS OS=Corynebacterium glutamicum (strain ATCC 13032 / DSM 20300 / BCRC 11384 / JCM 1318 / LMG 3730 / NCIMB 10025) OX=196627 GN=Cgl2575 PE=3 SV=1
53220000	18057000	99910000	102240000	62757000	60992000	100970000	70032000	61874500	85501000	35638500	101075000	0.131634	0.121366	0.116018	0.167634	Sec lipo	Q8NSE9	tr|Q8NSE9|Q8NSE9_CORGL ABC-type transporter, periplasmic component OS=Corynebacterium glutamicum (strain ATCC 13032 / DSM 20300 / BCRC 11384 / JCM 1318 / LMG 3730 / NCIMB 10025) OX=196627 GN=Cgl0727 PE=4 SV=1
2241100	1027600	4625400	5565900	4994900	4772600	6712700	3893000	61272500	65722500	50790000	69663500	0.130353	0.0932907	0.165342	0.115538	Sec lipo	Q8NQN1	tr|Q8NQN1|Q8NQN1_CORGL VWFA domain-containing protein OS=Corynebacterium glutamicum (strain ATCC 13032 / DSM 20300 / BCRC 11384 / JCM 1318 / LMG 3730 / NCIMB 10025) OX=196627 GN=Cgl1403 PE=4 SV=1
576380	1605200	4300300	1008200	410060	259600	1176100	500710	58621500	51691000	33749000	50891500	0.124713	0.0733735	0.109867	0.084404	Sec lipo	Q8NRC4	tr|Q8NRC4|Q8NRC4_CORGL Uncharacterized protein OS=Corynebacterium glutamicum (strain ATCC 13032 / DSM 20300 / BCRC 11384 / JCM 1318 / LMG 3730 / NCIMB 10025) OX=196627 GN=Cgl1128 PE=4 SV=1
10253000	5773200	7901200	10018000	9977500	11436000	14434000	7321400	50133500	52708000	21882500	49685500	0.106656	0.0748171	0.0712366	0.0824039	Sec lipo	Q8NLR4	tr|Q8NLR4|Q8NLR4_CORGL DUF732 domain-containing protein OS=Corynebacterium glutamicum (strain ATCC 13032 / DSM 20300 / BCRC 11384 / JCM 1318 / LMG 3730 / NCIMB 10025) OX=196627 GN=Cgl2874 PE=4 SV=1
4258400	2897600	8877600	5148200	9600800	5477100	19596000	7123800	45339000	42890500	24383000	38260000	0.0964558	0.0608815	0.0793768	0.0634546	Sec lipo	Q8NPG0	tr|Q8NPG0|Q8NPG0_CORGL Micrococcal nuclease (Thermonuclease) homologs OS=Corynebacterium glutamicum (strain ATCC 13032 / DSM 20300 / BCRC 11384 / JCM 1318 / LMG 3730 / NCIMB 10025) OX=196627 GN=Cgl1853 PE=4 SV=1
1011000000	584490000	1063900000	1091300000	996320000	910180000	1179000000	797530000	45313000	33977500	22870000	43252000	0.0964005	0.0482298	0.0744513	0.0717338	Sec lipo	Q8NMV3	tr|Q8NMV3|Q8NMV3_CORGL ABC-type transporter, periplasmic component OS=Corynebacterium glutamicum (strain ATCC 13032 / DSM 20300 / BCRC 11384 / JCM 1318 / LMG 3730 / NCIMB 10025) OX=196627 GN=Cgl2461 PE=3 SV=1
3419100	969200	4760200	6304200	4888400	5048900	7866000	5457900	43414000	44611000	64278000	70767000	0.0923605	0.0633237	0.209252	0.117368	Sec lipo	Q8NM30	tr|Q8NM30|Q8NM30_CORGL ABC-type amino acid transport system, periplasmic component OS=Corynebacterium glutamicum (strain ATCC 13032 / DSM 20300 / BCRC 11384 / JCM 1318 / LMG 3730 / NCIMB 10025) OX=196627 GN=Cgl2750 PE=4 SV=1
938220	263150	672590	1033700	764900	606390	1724900	973790	41243000	36397500	33653500	49116500	0.0877418	0.0516649	0.109556	0.0814602	Sec lipo	Q8NLT5	tr|Q8NLT5|Q8NLT5_CORGL Beta-glucosidase-related glycosidases OS=Corynebacterium glutamicum (strain ATCC 13032 / DSM 20300 / BCRC 11384 / JCM 1318 / LMG 3730 / NCIMB 10025) OX=196627 GN=Cgl2852 PE=1 SV=1
14292000	4605200	2410100	9337600	2228500	1939300	6983900	5570100	40219500	75457500	21329000	55780500	0.0855644	0.107109	0.0694347	0.0925125	Sec lipo	Q8NRR0	tr|Q8NRR0|Q8NRR0_CORGL Uncharacterized protein OS=Corynebacterium glutamicum (strain ATCC 13032 / DSM 20300 / BCRC 11384 / JCM 1318 / LMG 3730 / NCIMB 10025) OX=196627 GN=Cgl0985 PE=4 SV=1
1046800	1558200	1139600	2380600	3006800	1186800	3144700	2924400	35880500	36749000	22336500	28622000	0.0763334	0.0521639	0.0727146	0.0474699	Sec lipo	Q8NSK2	tr|Q8NSK2|Q8NSK2_CORGL ABC-type transporter, periplasmic component OS=Corynebacterium glutamicum (strain ATCC 13032 / DSM 20300 / BCRC 11384 / JCM 1318 / LMG 3730 / NCIMB 10025) OX=196627 GN=Cgl0669 PE=4 SV=1
10613000	4684900	9492200	9200200	9296300	8824600	9343200	6088600	32712000	35507500	17806500	34673500	0.0695927	0.0504016	0.0579675	0.0575063	Sec lipo	Q8NMX4	tr|Q8NMX4|Q8NMX4_CORGL ABC-type transporter, periplasmic component OS=Corynebacterium glutamicum (strain ATCC 13032 / DSM 20300 / BCRC 11384 / JCM 1318 / LMG 3730 / NCIMB 10025) OX=196627 GN=Cgl2439 PE=4 SV=1
612520	487020	1303500	1339000	2321400	2061000	1329000	1290300	28585000	21299000	12558000	27456000	0.0608127	0.0302332	0.0408815	0.045536	Sec lipo	Q8NRW1	tr|Q8NRW1|Q8NRW1_CORGL ABC-type transporter, periplasmic component OS=Corynebacterium glutamicum (strain ATCC 13032 / DSM 20300 / BCRC 11384 / JCM 1318 / LMG 3730 / NCIMB 10025) OX=196627 GN=Cgl0930 PE=4 SV=1
2356100	1423100	7203100	6129100	3898100	4390400	8945800	5021600	26092000	42375500	14987500	37320000	0.055509	0.0601505	0.0487905	0.0618956	Sec lipo	Q8NQY8	tr|Q8NQY8|Q8NQY8_CORGL Uncharacterized protein OS=Corynebacterium glutamicum (strain ATCC 13032 / DSM 20300 / BCRC 11384 / JCM 1318 / LMG 3730 / NCIMB 10025) OX=196627 GN=Cgl1283 PE=4 SV=1
1196400	0	1270500	1801200	1389400	1206800	1746100	1139800	24718000	24755500	13427100	26473500	0.0525859	0.0351395	0.0437108	0.0439065	Sec lipo	Q8NPJ9	tr|Q8NPJ9|Q8NPJ9_CORGL Uncharacterized protein OS=Corynebacterium glutamicum (strain ATCC 13032 / DSM 20300 / BCRC 11384 / JCM 1318 / LMG 3730 / NCIMB 10025) OX=196627 GN=Cgl1813 PE=4 SV=1
2668900	1289700	2515500	3700200	1875400	2161300	3771000	1712400	23873500	40491500	14289100	34425000	0.0507893	0.0574762	0.0465169	0.0570942	Sec lipo	Q8NMB4	sp|Q8NMB4|Y2664_CORGL Uncharacterized protein Cgl2664/cg2949 OS=Corynebacterium glutamicum (strain ATCC 13032 / DSM 20300 / BCRC 11384 / JCM 1318 / LMG 3730 / NCIMB 10025) OX=196627 GN=Cgl2664 PE=3 SV=1
743750	1779300	83581000	112660000	3631600	3079200	122810000	514700	20677000	38937500	21070000	38396000	0.043989	0.0552704	0.0685916	0.0636801	Sec lipo	Q8NME9	tr|Q8NME9|Q8NME9_CORGL ABC-type transporter, periplasmic component OS=Corynebacterium glutamicum (strain ATCC 13032 / DSM 20300 / BCRC 11384 / JCM 1318 / LMG 3730 / NCIMB 10025) OX=196627 GN=Cgl2628 PE=3 SV=1
2674400	1880300	6233200	7309000	3265700	4619200	7515200	4668700	20602500	19951500	8847800	13417000	0.0438305	0.0283204	0.0288033	0.0222522	Sec lipo	Q8NN86	tr|Q8NN86|Q8NN86_CORGL ABC-type transporter, periplasmic component OS=Corynebacterium glutamicum (strain ATCC 13032 / DSM 20300 / BCRC 11384 / JCM 1318 / LMG 3730 / NCIMB 10025) OX=196627 GN=Cgl2320 PE=4 SV=1
48637000	18861000	55104000	46679000	64153000	53090000	61502000	41880000	19966000	39220500	21800000	36620500	0.0424764	0.0556721	0.070968	0.0607354	Sec lipo	Q8NSN1	tr|Q8NSN1|Q8NSN1_CORGL ABC-type transporter, periplasmic component OS=Corynebacterium glutamicum (strain ATCC 13032 / DSM 20300 / BCRC 11384 / JCM 1318 / LMG 3730 / NCIMB 10025) OX=196627 GN=Cgl0637 PE=3 SV=1
30448000	14225000	29126000	28118000	37274000	34487000	44985000	28513000	18392000	22271000	9044600	19473500	0.0391278	0.0316129	0.0294439	0.032297	Sec lipo	Q8NS69	tr|Q8NS69|Q8NS69_CORGL ABC-type transporter, periplasmic component OS=Corynebacterium glutamicum (strain ATCC 13032 / DSM 20300 / BCRC 11384 / JCM 1318 / LMG 3730 / NCIMB 10025) OX=196627 GN=Cgl0810 PE=4 SV=1
455160	671850	0	1167100	1142700	1070900	881160	0	17748000	18057500	21534500	20792000	0.0377577	0.025632	0.0701037	0.0344837	Sec lipo	Q8NLH6	tr|Q8NLH6|Q8NLH6_CORGL Uncharacterized protein OS=Corynebacterium glutamicum (strain ATCC 13032 / DSM 20300 / BCRC 11384 / JCM 1318 / LMG 3730 / NCIMB 10025) OX=196627 GN=Cgl2966 PE=4 SV=1
3809300	2107200	14734000	14650000	9298300	13569000	23138000	18782000	17180500	16462600	6480600	14000500	0.0365504	0.0233681	0.021097	0.02322	Sec lipo	Q8NQ27	tr|Q8NQ27|Q8NQ27_CORGL ABC-type transporter, periplasmic component OS=Corynebacterium glutamicum (strain ATCC 13032 / DSM 20300 / BCRC 11384 / JCM 1318 / LMG 3730 / NCIMB 10025) OX=196627 GN=Cgl1627 PE=4 SV=1
8062900	2773300	5038200	9161100	0	6455900	10999000	5969800	16983000	10272500	14721100	10101800	0.0361302	0.0145814	0.0479233	0.0167539	Sec lipo	Q8NLE5	tr|Q8NLE5|Q8NLE5_CORGL Uncharacterized protein OS=Corynebacterium glutamicum (strain ATCC 13032 / DSM 20300 / BCRC 11384 / JCM 1318 / LMG 3730 / NCIMB 10025) OX=196627 GN=Cgl2997 PE=4 SV=1
0	0	0	3794800	0	0	2142500	977990	16913000	11528000	14290000	14422500	0.0359813	0.0163636	0.0465199	0.0239198	Sec lipo	Q8NLN7	tr|Q8NLN7|Q8NLN7_CORGL Uncharacterized protein OS=Corynebacterium glutamicum (strain ATCC 13032 / DSM 20300 / BCRC 11384 / JCM 1318 / LMG 3730 / NCIMB 10025) OX=196627 GN=Cgl2903 PE=4 SV=1
7682700	3094900	10628000	11975000	4954200	9432800	13569000	11186000	16500500	31188500	12093850	38984500	0.0351037	0.0442709	0.0393705	0.0646562	Sec lipo	Q8NS57	tr|Q8NS57|Q8NS57_CORGL Uncharacterized protein OS=Corynebacterium glutamicum (strain ATCC 13032 / DSM 20300 / BCRC 11384 / JCM 1318 / LMG 3730 / NCIMB 10025) OX=196627 GN=Cgl0822 PE=4 SV=1
1075400	0	0	1174600	1718100	0	2328900	920800	16133500	22084545	0	43273000	0.034323	0.0313482	0	0.0717687	Sec lipo	Q8NLN5	tr|Q8NLN5|Q8NLN5_CORGL Uncharacterized protein OS=Corynebacterium glutamicum (strain ATCC 13032 / DSM 20300 / BCRC 11384 / JCM 1318 / LMG 3730 / NCIMB 10025) OX=196627 GN=Cgl2905 PE=4 SV=1
133170000	56339000	139360000	128390000	72787000	64464000	96506000	80869000	15435000	18697000	11084300	22345000	0.032837	0.0265397	0.036084	0.0370594	Sec lipo	Q8NP35	tr|Q8NP35|Q8NP35_CORGL ABC-type transporter, periplasmic component OS=Corynebacterium glutamicum (strain ATCC 13032 / DSM 20300 / BCRC 11384 / JCM 1318 / LMG 3730 / NCIMB 10025) OX=196627 GN=Cgl1990 PE=4 SV=1
20333000	9109200	3329600	16874000	20410000	13556000	17797000	2748000	14491000	16994000	10318600	18788000	0.0308287	0.0241224	0.0335913	0.0311601	Sec lipo	P42461	sp|P42461|THIX_CORGL Thiamine biosynthesis protein X OS=Corynebacterium glutamicum (strain ATCC 13032 / DSM 20300 / BCRC 11384 / JCM 1318 / LMG 3730 / NCIMB 10025) OX=196627 GN=thiX PE=3 SV=2
17646000	9208200	21665000	31282000	25170000	24266000	30740000	18771000	13893250	7602850	5432650	11399450	0.029557	0.010792	0.0176855	0.0189061	Sec lipo	Q8NRT7	tr|Q8NRT7|Q8NRT7_CORGL Glutathione hydrolase proenzyme OS=Corynebacterium glutamicum (strain ATCC 13032 / DSM 20300 / BCRC 11384 / JCM 1318 / LMG 3730 / NCIMB 10025) OX=196627 GN=Cgl0954 PE=3 SV=1
2117200	1975700	3311300	2476200	2177600	1427300	1337300	2208700	13586000	11767300	13247450	15041000	0.0289033	0.0167033	0.0431259	0.0249456	Sec lipo	Q8NN36	tr|Q8NN36|Q8NN36_CORGL ABC-type dipeptide/oligopeptide/nickel transport systems, periplasmic components OS=Corynebacterium glutamicum (strain ATCC 13032 / DSM 20300 / BCRC 11384 / JCM 1318 / LMG 3730 / NCIMB 10025) OX=196627 GN=Cgl2377 PE=4 SV=1
3533800	1549000	2270200	4331200	4041300	2519700	3619400	2066900	13136000	13825500	5756100	10742500	0.027946	0.0196248	0.0187385	0.0178165	Sec lipo	Q8NQC1	tr|Q8NQC1|Q8NQC1_CORGL Uncharacterized protein OS=Corynebacterium glutamicum (strain ATCC 13032 / DSM 20300 / BCRC 11384 / JCM 1318 / LMG 3730 / NCIMB 10025) OX=196627 GN=Cgl1517 PE=4 SV=1
1583700	564300	2071100	2585300	747890	1835100	4012700	2894000	11868500	12340500	10828500	12795500	0.0252495	0.0175169	0.0352513	0.0212215	Sec lipo	Q8NNP8	tr|Q8NNP8|Q8NNP8_CORGL ABC-type transporter, periplasmic component OS=Corynebacterium glutamicum (strain ATCC 13032 / DSM 20300 / BCRC 11384 / JCM 1318 / LMG 3730 / NCIMB 10025) OX=196627 GN=Cgl2140 PE=4 SV=1
412460	519510	862710	923000	1235600	545550	5167100	1206000	11857000	10405450	12909250	11443500	0.025225	0.0147702	0.042025	0.0189792	Sec lipo	Q8NT71	tr|Q8NT71|Q8NT71_CORGL Thiol-disulfide isomerase and thioredoxins OS=Corynebacterium glutamicum (strain ATCC 13032 / DSM 20300 / BCRC 11384 / JCM 1318 / LMG 3730 / NCIMB 10025) OX=196627 GN=Cgl0439 PE=1 SV=1
12922000	5167200	20191000	18756000	15900000	20884000	26505000	18037000	11749500	14548000	6059250	17318000	0.0249963	0.0206504	0.0197254	0.0287221	Sec lipo	Q8NSQ0	tr|Q8NSQ0|Q8NSQ0_CORGL Uncharacterized protein OS=Corynebacterium glutamicum (strain ATCC 13032 / DSM 20300 / BCRC 11384 / JCM 1318 / LMG 3730 / NCIMB 10025) OX=196627 GN=Cgl0618 PE=4 SV=1
3181600	1649200	4557100	3704400	2958500	3002600	4947600	3436000	11487400	4602750	4775650	3508300	0.0244387	0.00653344	0.0155467	0.00581855	Sec lipo	Q8NSC0	sp|Q8NSC0|LPQB_CORGL Lipoprotein LpqB OS=Corynebacterium glutamicum (strain ATCC 13032 / DSM 20300 / BCRC 11384 / JCM 1318 / LMG 3730 / NCIMB 10025) OX=196627 GN=lpqB PE=3 SV=1
7157400	2878900	8487000	9884700	4854000	6608100	8990500	6846900	11433650	20960000	2958250	14692000	0.0243244	0.029752	0.00963033	0.0243668	Sec lipo	Q8NN96	tr|Q8NN96|Q8NN96_CORGL Uncharacterized protein OS=Corynebacterium glutamicum (strain ATCC 13032 / DSM 20300 / BCRC 11384 / JCM 1318 / LMG 3730 / NCIMB 10025) OX=196627 GN=Cgl2308 PE=4 SV=1
3004100	1030000	1790600	3620100	2083400	1947400	2800500	2700700	10914000	11161250	4483450	5787000	0.0232188	0.015843	0.0145955	0.00959779	Sec lipo	Q8NS83;Q8NPH4	tr|Q8NS83|Q8NS83_CORGL Uncharacterized protein OS=Corynebacterium glutamicum (strain ATCC 13032 / DSM 20300 / BCRC 11384 / JCM 1318 / LMG 3730 / NCIMB 10025) OX=196627 GN=Cgl0796 PE=4 SV=1
19627000	10348000	34489000	40151000	29605000	22579000	52400000	32351000	10724500	17287500	742150	14739500	0.0228157	0.024539	0.00241601	0.0244456	Sec lipo	Q8NPY8	tr|Q8NPY8|Q8NPY8_CORGL Uncharacterized BCR OS=Corynebacterium glutamicum (strain ATCC 13032 / DSM 20300 / BCRC 11384 / JCM 1318 / LMG 3730 / NCIMB 10025) OX=196627 GN=Cgl1673 PE=4 SV=1
3315600	1574200	6240500	6183700	2741600	6281900	4597800	3478500	10706750	10877700	8013100	8959600	0.0227779	0.0154405	0.026086	0.0148596	Sec lipo	Q8NNS3	tr|Q8NNS3|Q8NNS3_CORGL ABC-type transporter, periplasmic component OS=Corynebacterium glutamicum (strain ATCC 13032 / DSM 20300 / BCRC 11384 / JCM 1318 / LMG 3730 / NCIMB 10025) OX=196627 GN=Cgl2114 PE=4 SV=1
1317000	1249200	2279900	1535100	2785000	3138200	3409400	3902700	10479000	6416300	3049900	4670950	0.0222934	0.0091077	0.00992869	0.00774681	Sec lipo	Q8NR41	tr|Q8NR41|Q8NR41_CORGL ABC-type transporter, periplasmic component OS=Corynebacterium glutamicum (strain ATCC 13032 / DSM 20300 / BCRC 11384 / JCM 1318 / LMG 3730 / NCIMB 10025) OX=196627 GN=Cgl1223 PE=3 SV=1
10300000	4118500	7860700	8943100	10146000	3282100	12011000	9098500	9234550	9964850	7407550	12027000	0.0196459	0.0141447	0.0241146	0.0199469	Sec lipo	Q8NU16	tr|Q8NU16|Q8NU16_CORGL META domain-containing protein OS=Corynebacterium glutamicum (strain ATCC 13032 / DSM 20300 / BCRC 11384 / JCM 1318 / LMG 3730 / NCIMB 10025) OX=196627 GN=Cgl0134 PE=4 SV=1
483080	369290	3426700	2832800	3412300	443790	1101900	2511500	9106400	7305800	4762450	5183400	0.0193733	0.0103703	0.0155037	0.00859672	Sec lipo	Q8NPI8	tr|Q8NPI8|Q8NPI8_CORGL Uncharacterized protein OS=Corynebacterium glutamicum (strain ATCC 13032 / DSM 20300 / BCRC 11384 / JCM 1318 / LMG 3730 / NCIMB 10025) OX=196627 GN=Cgl1824 PE=4 SV=1
0	0	4290700	5151900	0	0	487600	811140	9102150	13816500	7408350	14691500	0.0193642	0.019612	0.0241172	0.024366	Sec lipo	Q8NUB2	tr|Q8NUB2|Q8NUB2_CORGL ABC-type transporter, periplasmic component OS=Corynebacterium glutamicum (strain ATCC 13032 / DSM 20300 / BCRC 11384 / JCM 1318 / LMG 3730 / NCIMB 10025) OX=196627 GN=Cgl0027 PE=3 SV=1
6124600	3148100	3501700	4618900	5596700	4462400	3608200	2080600	9060450	7715900	7648950	9346200	0.0192755	0.0109524	0.0249005	0.0155008	Sec lipo	Q8NTB8	tr|Q8NTB8|Q8NTB8_CORGL ABC-type transporter, periplasmic component OS=Corynebacterium glutamicum (strain ATCC 13032 / DSM 20300 / BCRC 11384 / JCM 1318 / LMG 3730 / NCIMB 10025) OX=196627 GN=Cgl0389 PE=1 SV=1
0	0	0	3324700	1426000	3114600	6165400	0	8849800	6259200	3437750	4625450	0.0188274	0.00888471	0.0111913	0.00767135	Sec lipo	Q8NS95	tr|Q8NS95|Q8NS95_CORGL Uncharacterized protein OS=Corynebacterium glutamicum (strain ATCC 13032 / DSM 20300 / BCRC 11384 / JCM 1318 / LMG 3730 / NCIMB 10025) OX=196627 GN=Cgl0784 PE=4 SV=1
614910	0	1824000	3637400	896040	699000	3611500	2575200	8608050	9141300	3778000	8473500	0.0183131	0.0129757	0.012299	0.0140534	Sec lipo	Q8NSJ7	tr|Q8NSJ7|Q8NSJ7_CORGL ABC-type transporter, periplasmic component OS=Corynebacterium glutamicum (strain ATCC 13032 / DSM 20300 / BCRC 11384 / JCM 1318 / LMG 3730 / NCIMB 10025) OX=196627 GN=Cgl0674 PE=4 SV=1
0	0	333600	0	1324100	696540	714560	246620	8543500	5507950	9758250	4972050	0.0181757	0.00781833	0.0317671	0.00824619	Sec lipo	Q8NM26	tr|Q8NM26|Q8NM26_CORGL Uncharacterized protein OS=Corynebacterium glutamicum (strain ATCC 13032 / DSM 20300 / BCRC 11384 / JCM 1318 / LMG 3730 / NCIMB 10025) OX=196627 GN=Cgl2756 PE=4 SV=1
20157000	8421200	32903000	35947000	23532000	24215000	51329000	29654000	8482050	10161750	7314200	11745500	0.018045	0.0144242	0.0238108	0.01948	Sec lipo	Q8NSL7	tr|Q8NSL7|Q8NSL7_CORGL Uncharacterized protein OS=Corynebacterium glutamicum (strain ATCC 13032 / DSM 20300 / BCRC 11384 / JCM 1318 / LMG 3730 / NCIMB 10025) OX=196627 GN=Cgl0651 PE=4 SV=1
5134200	1193000	2937700	7298400	7426600	5094600	7744100	4751300	8368150	10333800	6332550	11361000	0.0178027	0.0146685	0.0206151	0.0188423	Sec lipo	Q8NR10	tr|Q8NR10|Q8NR10_CORGL ABC-type transporter, periplasmic component OS=Corynebacterium glutamicum (strain ATCC 13032 / DSM 20300 / BCRC 11384 / JCM 1318 / LMG 3730 / NCIMB 10025) OX=196627 GN=Cgl1254 PE=4 SV=1
2821500	6839500	3586700	2706900	1847500	3044300	4730200	2370400	8234000	8090100	6355550	10424500	0.0175173	0.0114836	0.0206899	0.0172891	Sec lipo	Q8NNQ6	tr|Q8NNQ6|Q8NNQ6_CORGL PBPb domain-containing protein OS=Corynebacterium glutamicum (strain ATCC 13032 / DSM 20300 / BCRC 11384 / JCM 1318 / LMG 3730 / NCIMB 10025) OX=196627 GN=Cgl2132 PE=4 SV=1
14726000	10390000	31678000	23234000	36454000	20716000	19766000	22832000	7878100	7112300	2757800	6269500	0.0167601	0.0100957	0.00897778	0.010398	Sec lipo	Q8NP51	tr|Q8NP51|Q8NP51_CORGL Uncharacterized protein OS=Corynebacterium glutamicum (strain ATCC 13032 / DSM 20300 / BCRC 11384 / JCM 1318 / LMG 3730 / NCIMB 10025) OX=196627 GN=Cgl1974 PE=4 SV=1
1177500	287260	1362100	1711100	1631900	777170	1468700	1284500	7680400	5649800	1920900	6537000	0.0163396	0.00801968	0.00625333	0.0108417	Sec lipo	Q8NMF2	tr|Q8NMF2|Q8NMF2_CORGL Uncharacterized protein OS=Corynebacterium glutamicum (strain ATCC 13032 / DSM 20300 / BCRC 11384 / JCM 1318 / LMG 3730 / NCIMB 10025) OX=196627 GN=Cgl2625 PE=4 SV=1
0	0	91776000	106650000	2518200	302120	44809000	53579000	7538950	13359900	3578000	7012900	0.0160386	0.0189639	0.0116479	0.011631	Sec lipo	Q8NUB3	tr|Q8NUB3|Q8NUB3_CORGL Uncharacterized protein OS=Corynebacterium glutamicum (strain ATCC 13032 / DSM 20300 / BCRC 11384 / JCM 1318 / LMG 3730 / NCIMB 10025) OX=196627 GN=Cgl0026 PE=4 SV=1
2444700	893450	2962000	2407200	1155500	2100900	2223800	2235600	7454800	6434100	3823000	5094400	0.0158596	0.00913297	0.0124454	0.00844911	sec (Q8NPG5)	Q8NPG5;Q8NPC4;Q8NQT8	tr|Q8NPG5|Q8NPG5_CORGL Uncharacterized protein OS=Corynebacterium glutamicum (strain ATCC 13032 / DSM 20300 / BCRC 11384 / JCM 1318 / LMG 3730 / NCIMB 10025) OX=196627 GN=Cgl1848 PE=4 SV=1;tr|Q8NPC4|Q8NPC4_CORGL Uncharacterized protein OS=Corynebacterium g
1777000	0	704020	586700	386420	0	1477700	733510	7193500	12377500	5388800	11301500	0.0153037	0.0175694	0.0175428	0.0187436	Sec	Q8NTB4	tr|Q8NTB4|Q8NTB4_CORGL Hypothetical membrane protein OS=Corynebacterium glutamicum (strain ATCC 13032 / DSM 20300 / BCRC 11384 / JCM 1318 / LMG 3730 / NCIMB 10025) OX=196627 GN=Cgl0393 PE=4 SV=1
9944400	4872300	13338000	16045000	9591900	8612400	16246000	11387000	7156650	6312800	3922000	7754050	0.0152253	0.00896079	0.0127677	0.0128602	Sec	Q8NNL2	tr|Q8NNL2|Q8NNL2_CORGL Cmt4 OS=Corynebacterium glutamicum (strain ATCC 13032 / DSM 20300 / BCRC 11384 / JCM 1318 / LMG 3730 / NCIMB 10025) OX=196627 GN=cmt4 PE=4 SV=1
1315000000	631640000	2902200000	3123600000	1853300000	1704700000	4271600000	3654800000	7130500	5682050	3641900	5934650	0.0151697	0.00806546	0.0118559	0.00984267	Sec	Q8NU62	tr|Q8NU62|Q8NU62_CORGL Uncharacterized protein OS=Corynebacterium glutamicum (strain ATCC 13032 / DSM 20300 / BCRC 11384 / JCM 1318 / LMG 3730 / NCIMB 10025) OX=196627 GN=Cgl0078 PE=4 SV=1
1149400000	725830000	1746200000	1264100000	1660600000	1348800000	1907900000	1382400000	7111565	7309000	8.47262e+06	113060	0.0151294	0.0103749	0.0275819	0.00018751	Sec	Q8NPW5	tr|Q8NPW5|Q8NPW5_CORGL Uncharacterized protein OS=Corynebacterium glutamicum (strain ATCC 13032 / DSM 20300 / BCRC 11384 / JCM 1318 / LMG 3730 / NCIMB 10025) OX=196627 GN=Cgl1696 PE=4 SV=1
5063800	1659500	3817600	5132300	3440200	1253700	4107400	2780900	6728900	5612600	3849350	6325650	0.0143153	0.00796688	0.0125312	0.0104911	Sec	Q8NN73	tr|Q8NN73|Q8NN73_CORGL LTD domain-containing protein OS=Corynebacterium glutamicum (strain ATCC 13032 / DSM 20300 / BCRC 11384 / JCM 1318 / LMG 3730 / NCIMB 10025) OX=196627 GN=Cgl2336 PE=4 SV=1
1287200	448860	908120	1457800	140240000	133630000	1276200	1016900	6714050	10554750	7209250	8401900	0.0142837	0.0149821	0.0234691	0.0139346	Sec	Q8NSK7	tr|Q8NSK7|Q8NSK7_CORGL Hypothetical membrane protein OS=Corynebacterium glutamicum (strain ATCC 13032 / DSM 20300 / BCRC 11384 / JCM 1318 / LMG 3730 / NCIMB 10025) OX=196627 GN=Cgl0663 PE=4 SV=1
1309100	420150	384790	1860800	1099400	1057900	531830	440720	6520550	6606100	5392200	9986050	0.013872	0.00937712	0.0175538	0.016562	Sec	Q8NTN6	tr|Q8NTN6|Q8NTN6_CORGL Predicted membrane protein OS=Corynebacterium glutamicum (strain ATCC 13032 / DSM 20300 / BCRC 11384 / JCM 1318 / LMG 3730 / NCIMB 10025) OX=196627 GN=Cgl0270 PE=4 SV=1
596620000	248950000	797460000	744790000	554030000	524290000	869960000	614480000	6456900	5555900	1935200	3663500	0.0137366	0.0078864	0.00629988	0.00607595	Sec	Q8NQS9;Q8NPT7	tr|Q8NQS9|Q8NQS9_CORGL Uncharacterized protein OS=Corynebacterium glutamicum (strain ATCC 13032 / DSM 20300 / BCRC 11384 / JCM 1318 / LMG 3730 / NCIMB 10025) OX=196627 GN=Cgl1345 PE=4 SV=1;tr|Q8NPT7|Q8NPT7_CORGL Uncharacterized protein OS=Corynebacterium g
139370000	112830000	120730000	105760000	167590000	154070000	198320000	127970000	6454750	5873400	3142850	6515350	0.0137321	0.00833708	0.0102313	0.0108058	Sec	Q8NNR0	tr|Q8NNR0|Q8NNR0_CORGL Hypothetical membrane protein OS=Corynebacterium glutamicum (strain ATCC 13032 / DSM 20300 / BCRC 11384 / JCM 1318 / LMG 3730 / NCIMB 10025) OX=196627 GN=Cgl2128 PE=4 SV=1
177590000	111820000	218780000	198190000	187120000	170750000	253890000	177000000	6260600	6247700	3163600	5118050	0.013319	0.00886838	0.0102988	0.00848833	Sec	Q8NQN5	tr|Q8NQN5|Q8NQN5_CORGL SGNH_hydro domain-containing protein OS=Corynebacterium glutamicum (strain ATCC 13032 / DSM 20300 / BCRC 11384 / JCM 1318 / LMG 3730 / NCIMB 10025) OX=196627 GN=Cgl1391 PE=4 SV=1
493750000	244390000	563260000	635240000	673260000	560720000	817040000	606550000	6226450	8587750	2243900	8362650	0.0132464	0.01219	0.00730482	0.0138695	Sec	Q8NRS4	tr|Q8NRS4|Q8NRS4_CORGL Uncharacterized protein OS=Corynebacterium glutamicum (strain ATCC 13032 / DSM 20300 / BCRC 11384 / JCM 1318 / LMG 3730 / NCIMB 10025) OX=196627 GN=Cgl0971 PE=4 SV=1
7407700	4710800	17473000	17163000	12660000	10839000	18708000	10388000	5943150	2629700	3793050	2441700	0.0126437	0.00373276	0.0123479	0.00404958	Sec	Q8NTG6	tr|Q8NTG6|Q8NTG6_CORGL Excalibur domain-containing protein OS=Corynebacterium glutamicum (strain ATCC 13032 / DSM 20300 / BCRC 11384 / JCM 1318 / LMG 3730 / NCIMB 10025) OX=196627 GN=Cgl0341 PE=4 SV=1
34805000	13961000	38751000	37769000	45532000	45146000	50327000	35454000	5731050	7918700	5018150	9185850	0.0121924	0.0112403	0.0163362	0.0152348	Sec	Q8NS88	tr|Q8NS88|Q8NS88_CORGL Uncharacterized protein OS=Corynebacterium glutamicum (strain ATCC 13032 / DSM 20300 / BCRC 11384 / JCM 1318 / LMG 3730 / NCIMB 10025) OX=196627 GN=Cgl0791 PE=4 SV=1
0	0	0	0	150180	920800	1052700	0	5657050	5515800	4356700	7738900	0.012035	0.00782948	0.0141829	0.012835	Sec	Q8NPE2	tr|Q8NPE2|Q8NPE2_CORGL Predicted membrane-associated Zn-dependent proteases 1 OS=Corynebacterium glutamicum (strain ATCC 13032 / DSM 20300 / BCRC 11384 / JCM 1318 / LMG 3730 / NCIMB 10025) OX=196627 GN=Cgl1871 PE=4 SV=1
17215000	9279900	13139000	16943000	14359000	12813000	14363000	9171600	5560950	5422550	2416050	3664750	0.0118306	0.00769711	0.00786524	0.00607802	Sec	Q8NMM5	tr|Q8NMM5|Q8NMM5_CORGL Uncharacterized protein OS=Corynebacterium glutamicum (strain ATCC 13032 / DSM 20300 / BCRC 11384 / JCM 1318 / LMG 3730 / NCIMB 10025) OX=196627 GN=Cgl2546 PE=4 SV=1
182930000	114650000	291850000	314400000	184290000	137740000	268870000	216200000	5456200	8699400	1242200	8384150	0.0116077	0.0123485	0.00404388	0.0139052	Sec	Q8NPJ0	sp|Q8NPJ0|Y1822_CORGL Uncharacterized protein Cgl1822/cg2042 OS=Corynebacterium glutamicum (strain ATCC 13032 / DSM 20300 / BCRC 11384 / JCM 1318 / LMG 3730 / NCIMB 10025) OX=196627 GN=cg2042 PE=3 SV=1
2334200	2715200	1693700	2845100	3268300	3300500	5232500	1669300	5417400	3288000	2050500	1188575	0.0115252	0.0046672	0.00667523	0.00197126	Sec	Q8NTB5	tr|Q8NTB5|Q8NTB5_CORGL Hypothetical membrane protein OS=Corynebacterium glutamicum (strain ATCC 13032 / DSM 20300 / BCRC 11384 / JCM 1318 / LMG 3730 / NCIMB 10025) OX=196627 GN=Cgl0392 PE=1 SV=1
13712000	8456600	20725000	23965000	16192000	14678000	21498000	15896000	5366050	4468350	3129150	3548800	0.0114159	0.00634266	0.0101867	0.00588572	Sec	Q8NU24	tr|Q8NU24|Q8NU24_CORGL Hypothetical membrane protein OS=Corynebacterium glutamicum (strain ATCC 13032 / DSM 20300 / BCRC 11384 / JCM 1318 / LMG 3730 / NCIMB 10025) OX=196627 GN=Cgl0125 PE=4 SV=1
17805000	8013500	11402000	11485000	11634000	12080000	11707000	9103900	5274650	7287500	2892750	6908550	0.0112215	0.0103443	0.0094171	0.0114579	Sec	Q8NPU7	tr|Q8NPU7|Q8NPU7_CORGL Peptidase S1 domain-containing protein OS=Corynebacterium glutamicum (strain ATCC 13032 / DSM 20300 / BCRC 11384 / JCM 1318 / LMG 3730 / NCIMB 10025) OX=196627 GN=Cgl1714 PE=4 SV=1
126970000	59793000	241400000	200520000	170250000	190810000	265490000	178850000	5258200	3799100	4981950	3175750	0.0111865	0.00539268	0.0162183	0.00526701	Sec	Q8NPJ6	tr|Q8NPJ6|Q8NPJ6_CORGL Uncharacterized protein OS=Corynebacterium glutamicum (strain ATCC 13032 / DSM 20300 / BCRC 11384 / JCM 1318 / LMG 3730 / NCIMB 10025) OX=196627 GN=Cgl1816 PE=4 SV=1
75131000	44096000	105290000	92954000	182330000	159010000	184040000	94545000	5167560	2064800	0	2276000	0.0109936	0.00293091	0	0.00377477	Sec	Q8NPU6	tr|Q8NPU6|Q8NPU6_CORGL Uncharacterized protein OS=Corynebacterium glutamicum (strain ATCC 13032 / DSM 20300 / BCRC 11384 / JCM 1318 / LMG 3730 / NCIMB 10025) OX=196627 GN=Cgl1715 PE=4 SV=1
2244000	1077000	1379700	1015900	1949300	2038500	1924100	1240400	5144700	7481250	681750	5415850	0.010945	0.0106194	0.00221938	0.00898224	Sec	Q8NLL9	tr|Q8NLL9|Q8NLL9_CORGL Uncharacterized protein OS=Corynebacterium glutamicum (strain ATCC 13032 / DSM 20300 / BCRC 11384 / JCM 1318 / LMG 3730 / NCIMB 10025) OX=196627 GN=Cgl2922 PE=4 SV=1
923310000	558200000	1346700000	1139200000	913920000	858510000	1426300000	952150000	5029550	2844400	4636350	4060300	0.0107	0.00403752	0.0150932	0.00673405	Sec	P0C1D6	sp|P0C1D6|CSP1_CORGL Protein PS1 OS=Corynebacterium glutamicum (strain ATCC 13032 / DSM 20300 / BCRC 11384 / JCM 1318 / LMG 3730 / NCIMB 10025) OX=196627 GN=csp1 PE=1 SV=1
2917300	1084900	846260	2502800	2652100	2280300	922670	2596600	4968650	6661950	2194150	5532200	0.0105705	0.00945639	0.00714287	0.0091752	Sec	Q8NU49	tr|Q8NU49|Q8NU49_CORGL PepSY domain-containing protein OS=Corynebacterium glutamicum (strain ATCC 13032 / DSM 20300 / BCRC 11384 / JCM 1318 / LMG 3730 / NCIMB 10025) OX=196627 GN=Cgl0098 PE=4 SV=1
123300000	68869000	163910000	268580000	148750000	137190000	285110000	195460000	4948050	4220850	2683900	3792550	0.0105267	0.00599134	0.00873721	0.00628998	Sec	Q8NRF6	sp|Q8NRF6|Y1093_CORGL Putative peptidase Cgl1093 OS=Corynebacterium glutamicum (strain ATCC 13032 / DSM 20300 / BCRC 11384 / JCM 1318 / LMG 3730 / NCIMB 10025) OX=196627 GN=Cgl1093 PE=3 SV=1
599900000	418850000	538940000	713760000	661490000	478180000	789260000	461980000	4906950	6930850	1935700	7189650	0.0104392	0.00983809	0.00630151	0.0119241	Sec	Q8NSY0	tr|Q8NSY0|Q8NSY0_CORGL Uncharacterized protein OS=Corynebacterium glutamicum (strain ATCC 13032 / DSM 20300 / BCRC 11384 / JCM 1318 / LMG 3730 / NCIMB 10025) OX=196627 GN=Cgl0535 PE=4 SV=1
2272200	1510800	3431200	10396000	3290800	2475500	3393400	4339500	4897200	4284150	3106200	4816600	0.0104185	0.00608119	0.010112	0.00798838	Sec	Q8NM75	tr|Q8NM75|Q8NM75_CORGL Uncharacterized protein OS=Corynebacterium glutamicum (strain ATCC 13032 / DSM 20300 / BCRC 11384 / JCM 1318 / LMG 3730 / NCIMB 10025) OX=196627 GN=Cgl2704 PE=4 SV=1
653460000	475650000	999220000	1154400000	699130000	842100000	1495200000	829570000	4883750	5302850	1634350	5095650	0.0103899	0.0075272	0.00532049	0.00845118	Sec	Q8NSV8	tr|Q8NSV8|Q8NSV8_CORGL Uncharacterized BCR OS=Corynebacterium glutamicum (strain ATCC 13032 / DSM 20300 / BCRC 11384 / JCM 1318 / LMG 3730 / NCIMB 10025) OX=196627 GN=Cgl0559 PE=4 SV=1
80937000	47619000	67847000	73687000	45169000	41659000	52304000	36918000	4853500	5876400	3598100	6071100	0.0103255	0.00834134	0.0117133	0.010069	Sec	Q8NSY1	tr|Q8NSY1|Q8NSY1_CORGL Hypothetical membrane protein OS=Corynebacterium glutamicum (strain ATCC 13032 / DSM 20300 / BCRC 11384 / JCM 1318 / LMG 3730 / NCIMB 10025) OX=196627 GN=Cgl0534 PE=4 SV=1
28420000	14649000	21938000	19646000	16616000	18880000	19456000	16659000	4833900	2946000	2989000	2729350	0.0102838	0.00418174	0.00973043	0.00452665	Sec	Q8NTM8	tr|Q8NTM8|Q8NTM8_CORGL Peptidoglycan glycosyltransferase OS=Corynebacterium glutamicum (strain ATCC 13032 / DSM 20300 / BCRC 11384 / JCM 1318 / LMG 3730 / NCIMB 10025) OX=196627 GN=Cgl0278 PE=4 SV=1
103600000	50111000	94992000	105760000	112450000	131870000	86846000	80484000	4769950	17381000	1251520	10298000	0.0101478	0.0246717	0.00407422	0.0170793	Sec	Q8NPH2	tr|Q8NPH2|Q8NPH2_CORGL Uncharacterized protein OS=Corynebacterium glutamicum (strain ATCC 13032 / DSM 20300 / BCRC 11384 / JCM 1318 / LMG 3730 / NCIMB 10025) OX=196627 GN=Cgl1840 PE=4 SV=1
5999500	2430000	5895800	5808100	4645300	3833200	6401500	3746100	4657150	8671350	1141830	7252650	0.00990779	0.0123087	0.00371713	0.0120286	Sec	Q8NN56	tr|Q8NN56|Q8NN56_CORGL PE-PPE domain-containing protein OS=Corynebacterium glutamicum (strain ATCC 13032 / DSM 20300 / BCRC 11384 / JCM 1318 / LMG 3730 / NCIMB 10025) OX=196627 GN=Cgl2353 PE=4 SV=1
9316400000	4755400000	12749000000	10825000000	12242000000	12666000000	16042000000	14340000000	4654650	61711000	19602000	55671000	0.00990247	0.0875965	0.0638126	0.0923309	Sec	Q8NPI1	tr|Q8NPI1|Q8NPI1_CORGL Uncharacterized protein OS=Corynebacterium glutamicum (strain ATCC 13032 / DSM 20300 / BCRC 11384 / JCM 1318 / LMG 3730 / NCIMB 10025) OX=196627 GN=Cgl1831 PE=4 SV=1
4239400	2804100	3538100	0	2484100	2854000	4229600	4499900	4648300	4149450	1624635	1241270	0.00988896	0.00588999	0.00528886	0.00205866	Sec	Q8NU01	tr|Q8NU01|Q8NU01_CORGL Uncharacterized protein OS=Corynebacterium glutamicum (strain ATCC 13032 / DSM 20300 / BCRC 11384 / JCM 1318 / LMG 3730 / NCIMB 10025) OX=196627 GN=Cgl0150 PE=4 SV=1
307920	0	280280	216170	316800	284740	371380	208190	4627250	3672900	14753900	4817950	0.00984417	0.00521355	0.0480301	0.00799061	Sec	Q8NPT9	tr|Q8NPT9|Q8NPT9_CORGL Uncharacterized protein OS=Corynebacterium glutamicum (strain ATCC 13032 / DSM 20300 / BCRC 11384 / JCM 1318 / LMG 3730 / NCIMB 10025) OX=196627 GN=Cgl1722 PE=4 SV=1
425310	490060	461060	461800	429600	734210	517790	435730	4616900	3444250	2211650	3403900	0.00982216	0.00488899	0.00719984	0.0056454	Sec	Q8NS85	tr|Q8NS85|Q8NS85_CORGL Uncharacterized protein OS=Corynebacterium glutamicum (strain ATCC 13032 / DSM 20300 / BCRC 11384 / JCM 1318 / LMG 3730 / NCIMB 10025) OX=196627 GN=Cgl0794 PE=4 SV=1
6472600	4311800	8591100	11381000	7805300	5235800	8290900	4921300	4559800	2719100	1523300	2761300	0.00970068	0.00385966	0.00495897	0.00457964	Sec	Q8NMI1	tr|Q8NMI1|Q8NMI1_CORGL Predicted extracellular nuclease OS=Corynebacterium glutamicum (strain ATCC 13032 / DSM 20300 / BCRC 11384 / JCM 1318 / LMG 3730 / NCIMB 10025) OX=196627 GN=Cgl2592 PE=4 SV=1
7909800	21598000	4208100	5427800	4193600	5060900	4032700	3313100	4511750	4038150	2444900	6212100	0.00959846	0.00573201	0.00795916	0.0103028	Sec	Q8NQS4	tr|Q8NQS4|Q8NQS4_CORGL Uncharacterized protein OS=Corynebacterium glutamicum (strain ATCC 13032 / DSM 20300 / BCRC 11384 / JCM 1318 / LMG 3730 / NCIMB 10025) OX=196627 GN=Cgl1350 PE=4 SV=1
3012200	3087600	5741300	3600600	10564000	10394000	6204900	6627700	4503600	3807300	2678450	4141400	0.00958112	0.00540432	0.00871946	0.00686855	Sec	Q8NPY0	tr|Q8NPY0|Q8NPY0_CORGL Uncharacterized protein OS=Corynebacterium glutamicum (strain ATCC 13032 / DSM 20300 / BCRC 11384 / JCM 1318 / LMG 3730 / NCIMB 10025) OX=196627 GN=Cgl1681 PE=4 SV=1
1312800000	501660000	1251000000	1695500000	2065700000	2523900000	3173900000	2319500000	4390050	11076800	1807550	10532150	0.00933955	0.0157231	0.00588432	0.0174677	Sec	Q8NRS3	tr|Q8NRS3|Q8NRS3_CORGL PorB OS=Corynebacterium glutamicum (strain ATCC 13032 / DSM 20300 / BCRC 11384 / JCM 1318 / LMG 3730 / NCIMB 10025) OX=196627 GN=porB PE=1 SV=1
4871400	2684600	6984100	9962900	8432100	8784000	10404000	7878600	4239250	5073800	4214750	5851950	0.00901873	0.00720207	0.0137208	0.00970551	Sec	Q8NRM7	tr|Q8NRM7|Q8NRM7_CORGL Hypothetical membrane protein OS=Corynebacterium glutamicum (strain ATCC 13032 / DSM 20300 / BCRC 11384 / JCM 1318 / LMG 3730 / NCIMB 10025) OX=196627 GN=Cgl1021 PE=4 SV=1
99114000	65088000	64218000	103140000	65332000	60003000	86330000	45361000	4204450	4701800	1964300	2905150	0.0089447	0.00667403	0.00639461	0.00481822	Sec	Q8NNK5	sp|Q8NNK5|QCRC_CORGL Cytochrome bc1 complex cytochrome c subunit OS=Corynebacterium glutamicum (strain ATCC 13032 / DSM 20300 / BCRC 11384 / JCM 1318 / LMG 3730 / NCIMB 10025) OX=196627 GN=qcrC PE=1 SV=2
423710000	244340000	274330000	386390000	374380000	313360000	388910000	222190000	4144250	6983700	1889600	6666100	0.00881662	0.00991311	0.00615143	0.0110558	Sec	Q8NS24	tr|Q8NS24|Q8NS24_CORGL Membrane proteins related to metalloendopeptidases OS=Corynebacterium glutamicum (strain ATCC 13032 / DSM 20300 / BCRC 11384 / JCM 1318 / LMG 3730 / NCIMB 10025) OX=196627 GN=Cgl0858 PE=4 SV=1
270760000	149690000	442620000	510400000	247900000	197600000	489660000	411610000	4123000	6820500	0	5084100	0.00877142	0.00968145	0	0.00843203	Sec	Q8NNB1	tr|Q8NNB1|Q8NNB1_CORGL Uncharacterized protein OS=Corynebacterium glutamicum (strain ATCC 13032 / DSM 20300 / BCRC 11384 / JCM 1318 / LMG 3730 / NCIMB 10025) OX=196627 GN=Cgl2293 PE=4 SV=1
14185000	5331500	6127100	3817000	10176000	6911000	7503000	3512900	4119550	2728950	1009200	1825750	0.00876408	0.00387364	0.00328536	0.00302802	Sec	Q8NTB9	tr|Q8NTB9|Q8NTB9_CORGL Hypothetical membrane protein OS=Corynebacterium glutamicum (strain ATCC 13032 / DSM 20300 / BCRC 11384 / JCM 1318 / LMG 3730 / NCIMB 10025) OX=196627 GN=Cgl0388 PE=1 SV=1
3843200000	5381000000	12082000000	16689000000	6088600000	9054800000	21382000000	16292000000	4076800	5025100	2424850	4276650	0.00867313	0.00713295	0.00789389	0.00709286	Sec	Q8NP21	tr|Q8NP21|Q8NP21_CORGL Hypothetical membrane protein OS=Corynebacterium glutamicum (strain ATCC 13032 / DSM 20300 / BCRC 11384 / JCM 1318 / LMG 3730 / NCIMB 10025) OX=196627 GN=Cgl2005 PE=4 SV=1
639060	161000	696320	293630	616030	231120	176520	185130	4028950	4920800	1935100	2600050	0.00857133	0.0069849	0.00629955	0.00431221	Sec	Q8NQS6	tr|Q8NQS6|Q8NQS6_CORGL Peptidase S1 domain-containing protein OS=Corynebacterium glutamicum (strain ATCC 13032 / DSM 20300 / BCRC 11384 / JCM 1318 / LMG 3730 / NCIMB 10025) OX=196627 GN=Cgl1348 PE=4 SV=1
143810000	84751000	259310000	294300000	130110000	131710000	234050000	195810000	3954150	3217200	1715500	4152950	0.0084122	0.0045667	0.00558466	0.00688771	Sec	Q8NPH6	tr|Q8NPH6|Q8NPH6_CORGL Uncharacterized protein OS=Corynebacterium glutamicum (strain ATCC 13032 / DSM 20300 / BCRC 11384 / JCM 1318 / LMG 3730 / NCIMB 10025) OX=196627 GN=Cgl1836 PE=4 SV=1
0	0	63636	0	139610	166330	145900	56024	3942450	6091950	2277350	6771100	0.00838731	0.0086473	0.00741372	0.0112299	Sec	Q8NPS5	tr|Q8NPS5|Q8NPS5_CORGL Uncharacterized protein OS=Corynebacterium glutamicum (strain ATCC 13032 / DSM 20300 / BCRC 11384 / JCM 1318 / LMG 3730 / NCIMB 10025) OX=196627 GN=Cgl1736 PE=4 SV=1
628040	338460	1098200	1652300	1134600	792470	1733400	1371900	3843800	5377300	2562950	4279900	0.00817744	0.00763288	0.00834346	0.00709825	Sec	Q8NPU2	tr|Q8NPU2|Q8NPU2_CORGL Uncharacterized protein OS=Corynebacterium glutamicum (strain ATCC 13032 / DSM 20300 / BCRC 11384 / JCM 1318 / LMG 3730 / NCIMB 10025) OX=196627 GN=Cgl1719 PE=4 SV=1
857780	544370	1447500	1480200	1354000	1115100	1993100	1052200	3792500	2234950	1345770	1258050	0.0080683	0.00317243	0.00438104	0.00208649	Sec	Q8NL62	tr|Q8NL62|Q8NL62_CORGL Hypothetical membrane protein OS=Corynebacterium glutamicum (strain ATCC 13032 / DSM 20300 / BCRC 11384 / JCM 1318 / LMG 3730 / NCIMB 10025) OX=196627 GN=Cgl3087 PE=4 SV=1
43713000	23594000	49614000	48619000	42491000	39995000	39317000	33478000	3743850	2244400	1070075	1640350	0.0079648	0.00318584	0.00348354	0.00272054	Sec	Q8NMG1	tr|Q8NMG1|Q8NMG1_CORGL Hypothetical membrane protein OS=Corynebacterium glutamicum (strain ATCC 13032 / DSM 20300 / BCRC 11384 / JCM 1318 / LMG 3730 / NCIMB 10025) OX=196627 GN=Cgl2614 PE=4 SV=1
4336900	614100	26760000	4959500	1476800	2153900	27179000	20109000	3737950	5791800	2852050	5555100	0.00795225	0.00822125	0.0092846	0.00921318	Sec	Q8NSI2	tr|Q8NSI2|Q8NSI2_CORGL Uncharacterized protein with SCP/PR1 domains OS=Corynebacterium glutamicum (strain ATCC 13032 / DSM 20300 / BCRC 11384 / JCM 1318 / LMG 3730 / NCIMB 10025) OX=196627 GN=Cgl0691 PE=4 SV=1
10033000	4595400	11646000	11845000	9210400	7753700	11937000	8386500	3666350	34280	1404200	29634	0.00779992	4.86592e-05	0.00457125	4.91483e-05	Sec	Q8NSZ1	tr|Q8NSZ1|Q8NSZ1_CORGL Uncharacterized protein OS=Corynebacterium glutamicum (strain ATCC 13032 / DSM 20300 / BCRC 11384 / JCM 1318 / LMG 3730 / NCIMB 10025) OX=196627 GN=Cgl0524 PE=4 SV=1
85106000	58975000	219330000	125370000	128250000	103080000	378110000	178060000	3583850	4314250	2242100	2856700	0.00762441	0.00612392	0.00729896	0.00473786	Sec	Q8NRF2	tr|Q8NRF2|Q8NRF2_CORGL Uncharacterized protein OS=Corynebacterium glutamicum (strain ATCC 13032 / DSM 20300 / BCRC 11384 / JCM 1318 / LMG 3730 / NCIMB 10025) OX=196627 GN=Cgl1097 PE=4 SV=1
491830	187400	477620	536760	368470	468880	939080	907450	3537500	3079250	1386370	2604000	0.0075258	0.00437088	0.00451321	0.00431876	0	Q8NQ77	tr|Q8NQ77|Q8NQ77_CORGL ABC-type transporter, ATPase component OS=Corynebacterium glutamicum (strain ATCC 13032 / DSM 20300 / BCRC 11384 / JCM 1318 / LMG 3730 / NCIMB 10025) OX=196627 GN=Cgl1562 PE=3 SV=1
344560	1939100	1833300	12672000	7905300	1409000	10339000	7003700	3533250	3327000	1303440	2959200	0.00751676	0.00472256	0.00424324	0.00490786	0	Q8NNZ3	tr|Q8NNZ3|Q8NNZ3_CORGL Signal peptidase I OS=Corynebacterium glutamicum (strain ATCC 13032 / DSM 20300 / BCRC 11384 / JCM 1318 / LMG 3730 / NCIMB 10025) OX=196627 GN=Cgl2034 PE=3 SV=1
1328900	382800	3621200	4209800	3046500	1842300	4937100	3434500	3432750	5926300	2398350	6091900	0.00730295	0.00841217	0.00780762	0.0101035	0	Q8NT29	sp|Q8NT29|RL10_CORGL 50S ribosomal protein L10 OS=Corynebacterium glutamicum (strain ATCC 13032 / DSM 20300 / BCRC 11384 / JCM 1318 / LMG 3730 / NCIMB 10025) OX=196627 GN=rplJ PE=3 SV=1
150540	0	491600	250580	489910	628120	914700	428990	3355400	61662350	1261525	98120500	0.0071384	0.0875275	0.00410679	0.162734	0	Q8NMA8	tr|Q8NMA8|Q8NMA8_CORGL Carbonic anhydrase OS=Corynebacterium glutamicum (strain ATCC 13032 / DSM 20300 / BCRC 11384 / JCM 1318 / LMG 3730 / NCIMB 10025) OX=196627 GN=Cgl2670 PE=3 SV=1
0	0	0	0	0	0	212310	0	3284400	3450900	2524700	2269400	0.00698735	0.00489843	0.00821894	0.00376382	0	Q8NL80	tr|Q8NL80|Q8NL80_CORGL Site-specific DNA-methyltransferase (adenine-specific) OS=Corynebacterium glutamicum (strain ATCC 13032 / DSM 20300 / BCRC 11384 / JCM 1318 / LMG 3730 / NCIMB 10025) OX=196627 GN=Cgl3069 PE=4 SV=1
760020	507050	1788800	1577400	2013800	1185900	2912100	1680500	3280500	2843150	2541400	3300700	0.00697905	0.00403575	0.00827331	0.00547424	0	Q8NT19	sp|Q8NT19|EFG_CORGL Elongation factor G OS=Corynebacterium glutamicum (strain ATCC 13032 / DSM 20300 / BCRC 11384 / JCM 1318 / LMG 3730 / NCIMB 10025) OX=196627 GN=fusA PE=3 SV=1
7122200	5457200	0	0	81670	0	366150	50238	3227950	8484400	5418100	7099650	0.00686725	0.0120433	0.0176382	0.0117748	0	Q9Z472	sp|Q9Z472|HIS1_CORGL ATP phosphoribosyltransferase OS=Corynebacterium glutamicum (strain ATCC 13032 / DSM 20300 / BCRC 11384 / JCM 1318 / LMG 3730 / NCIMB 10025) OX=196627 GN=hisG PE=3 SV=2
0	21685	51885	0	54592	44398	165700	0	3216900	4503450	978090	3315450	0.00684375	0.00639248	0.00318409	0.0054987	0	Q8NNF6	sp|Q8NNF6|ODP1_CORGL Pyruvate dehydrogenase E1 component OS=Corynebacterium glutamicum (strain ATCC 13032 / DSM 20300 / BCRC 11384 / JCM 1318 / LMG 3730 / NCIMB 10025) OX=196627 GN=aceE PE=1 SV=1
564390	278790	729220	511610	923720	1493500	772770	374870	3201100	5563000	500250	3718450	0.00681013	0.00789648	0.00162852	0.00616708	0	Q8NRQ9	tr|Q8NRQ9|Q8NRQ9_CORGL Transcription elongation factor GreA OS=Corynebacterium glutamicum (strain ATCC 13032 / DSM 20300 / BCRC 11384 / JCM 1318 / LMG 3730 / NCIMB 10025) OX=196627 GN=greA PE=3 SV=1
346810	136820	841910	630730	1025400	1534700	1305500	1343000	3175900	2651900	2778100	2662950	0.00675652	0.00376428	0.00904387	0.00441653	0	Q8NRN8	sp|Q8NRN8|FUMC_CORGL Fumarate hydratase class II OS=Corynebacterium glutamicum (strain ATCC 13032 / DSM 20300 / BCRC 11384 / JCM 1318 / LMG 3730 / NCIMB 10025) OX=196627 GN=fumC PE=3 SV=1
984290	464920	929010	1068600	1371300	1645200	1221000	1051800	3173400	3175250	1031345	2711150	0.0067512	0.00450715	0.00335746	0.00449647	0	Q8NMI3	tr|Q8NMI3|Q8NMI3_CORGL Phosphoribosylformylglycinamidine synthase subunit PurS OS=Corynebacterium glutamicum (strain ATCC 13032 / DSM 20300 / BCRC 11384 / JCM 1318 / LMG 3730 / NCIMB 10025) OX=196627 GN=purS PE=3 SV=1
48237	16897000	94589	131530	13957000	266130	14618000	0	3028850	3174750	829035	1822750	0.00644368	0.00450644	0.00269885	0.00302305	0	Q8NR57	sp|Q8NR57|RF1_CORGL Peptide chain release factor 1 OS=Corynebacterium glutamicum (strain ATCC 13032 / DSM 20300 / BCRC 11384 / JCM 1318 / LMG 3730 / NCIMB 10025) OX=196627 GN=prfA PE=3 SV=1
207430	197690	188600	88326	470970	482910	384460	371750	3026450	2322750	548410	1930350	0.00643858	0.00329706	0.0017853	0.0032015	0	Q9AEM1	sp|Q9AEM1|PCKG_CORGL Phosphoenolpyruvate carboxykinase [GTP] OS=Corynebacterium glutamicum (strain ATCC 13032 / DSM 20300 / BCRC 11384 / JCM 1318 / LMG 3730 / NCIMB 10025) OX=196627 GN=pckG PE=1 SV=1
4872600	2773400	4523000	5665800	6971500	7938100	4514100	8354100	3009350	4416550	2811850	5560700	0.0064022	0.00626913	0.00915374	0.00922247	0	Q8NLF9	sp|Q8NLF9|RS6_CORGL 30S ribosomal protein S6 OS=Corynebacterium glutamicum (strain ATCC 13032 / DSM 20300 / BCRC 11384 / JCM 1318 / LMG 3730 / NCIMB 10025) OX=196627 GN=rpsF PE=3 SV=1
1399400	454320	1708900	1547200	1693600	1003800	2173500	1189500	2980550	4191800	2415400	4130750	0.00634093	0.00595011	0.00786313	0.00685089	0	Q8NM64	sp|Q8NM64|CH602_CORGL Chaperonin GroEL 2 OS=Corynebacterium glutamicum (strain ATCC 13032 / DSM 20300 / BCRC 11384 / JCM 1318 / LMG 3730 / NCIMB 10025) OX=196627 GN=groEL2 PE=3 SV=1
78097	76182	117280	82466	219900	146640	537700	230410	2979150	2743700	1254450	2072500	0.00633795	0.00389458	0.00408375	0.00343726	0	Q8NQ65	tr|Q8NQ65|Q8NQ65_CORGL Transketolase OS=Corynebacterium glutamicum (strain ATCC 13032 / DSM 20300 / BCRC 11384 / JCM 1318 / LMG 3730 / NCIMB 10025) OX=196627 GN=Cgl1574 PE=3 SV=1
1271900	746500	1931900	1719600	3426700	4812400	3450600	2007300	2961600	3656050	1283100	1907500	0.00630061	0.00518963	0.00417702	0.00316361	0	P49973	sp|P49973|KAD_CORGL Adenylate kinase OS=Corynebacterium glutamicum (strain ATCC 13032 / DSM 20300 / BCRC 11384 / JCM 1318 / LMG 3730 / NCIMB 10025) OX=196627 GN=adk PE=3 SV=2
0	105290	332280	135980	272230	94534	213730	250170	2883150	3866450	1891500	6913600	0.00613372	0.00548828	0.00615762	0.0114663	0	Q8NP01	sp|Q8NP01|RS2_CORGL 30S ribosomal protein S2 OS=Corynebacterium glutamicum (strain ATCC 13032 / DSM 20300 / BCRC 11384 / JCM 1318 / LMG 3730 / NCIMB 10025) OX=196627 GN=rpsB PE=3 SV=1
298360	90598	0	113150	424810	378410	184710	160090	2784050	3680300	1687100	2904800	0.00592289	0.00522405	0.00549221	0.00481764	0	Q8NTI8	tr|Q8NTI8|Q8NTI8_CORGL Zn-dependent alcohol dehydrogenases, class III OS=Corynebacterium glutamicum (strain ATCC 13032 / DSM 20300 / BCRC 11384 / JCM 1318 / LMG 3730 / NCIMB 10025) OX=196627 GN=Cgl0319 PE=3 SV=1
111650	0	0	0	430230	234330	479690	165980	2751950	2307700	7486850	2828850	0.0058546	0.0032757	0.0243728	0.00469167	0	Q8NM11	sp|Q8NM11|PYRE_CORGL Orotate phosphoribosyltransferase OS=Corynebacterium glutamicum (strain ATCC 13032 / DSM 20300 / BCRC 11384 / JCM 1318 / LMG 3730 / NCIMB 10025) OX=196627 GN=pyrE PE=1 SV=1
0	0	57886	41556	87338	67706	88922	0	2707800	2515850	1549165	2600850	0.00576067	0.00357116	0.00504317	0.00431353	0	Q8NMH6	sp|Q8NMH6|PUR7_CORGL Phosphoribosylaminoimidazole-succinocarboxamide synthase OS=Corynebacterium glutamicum (strain ATCC 13032 / DSM 20300 / BCRC 11384 / JCM 1318 / LMG 3730 / NCIMB 10025) OX=196627 GN=purC PE=3 SV=1
562750	218900	922180	673010	718010	1401800	1713500	850310	2686650	1187560	2167955	2602200	0.00571567	0.0016857	0.00705759	0.00431577	0	Q8NTQ1	tr|Q8NTQ1|Q8NTQ1_CORGL Catalase OS=Corynebacterium glutamicum (strain ATCC 13032 / DSM 20300 / BCRC 11384 / JCM 1318 / LMG 3730 / NCIMB 10025) OX=196627 GN=Cgl0255 PE=3 SV=1
2521500	1407100	2519200	3291100	4028000	4380900	5828500	3575100	2669050	4364750	3521750	1769050	0.00567823	0.0061956	0.0114648	0.00293399	0	Q8NQQ6	tr|Q8NQQ6|Q8NQQ6_CORGL Universal stress protein UspA and related nucleotide-binding proteins OS=Corynebacterium glutamicum (strain ATCC 13032 / DSM 20300 / BCRC 11384 / JCM 1318 / LMG 3730 / NCIMB 10025) OX=196627 GN=Cgl1370 PE=3 SV=1
113250	97633	622720	304680	785640	575170	874640	835840	2532900	2664800	749200	3041000	0.00538858	0.00378259	0.00243896	0.00504353	0	Q8NN33	sp|Q8NN33|MDH_CORGL Malate dehydrogenase OS=Corynebacterium glutamicum (strain ATCC 13032 / DSM 20300 / BCRC 11384 / JCM 1318 / LMG 3730 / NCIMB 10025) OX=196627 GN=mdh PE=1 SV=1
153900	265870	469670	418090	1993800	1008200	1656300	355350	2522440	1346735	572200	2570855	0.00536633	0.00191164	0.00186275	0.00426379	0	P19537	sp|P19537|ALF_CORGL Fructose-bisphosphate aldolase OS=Corynebacterium glutamicum (strain ATCC 13032 / DSM 20300 / BCRC 11384 / JCM 1318 / LMG 3730 / NCIMB 10025) OX=196627 GN=fba PE=1 SV=3
0	0	0	0	117110	94657	161730	49774	2507100	3631950	1696835	3308000	0.00533369	0.00515542	0.0055239	0.00548635	0	Q8NSL3;Q8NSH9	sp|Q8NSL3|PRPD2_CORGL 2-methylcitrate dehydratase 2 OS=Corynebacterium glutamicum (strain ATCC 13032 / DSM 20300 / BCRC 11384 / JCM 1318 / LMG 3730 / NCIMB 10025) OX=196627 GN=prpD2 PE=2 SV=1
0	0	0	0	220020	146880	0	0	2466200	1759635	2001100	1674530	0.00524668	0.00249774	0.00651441	0.00277722	0	Q8NL70	tr|Q8NL70|Q8NL70_CORGL Hydroxymethylpyrimidine/phosphomethylpyrimidine kinase OS=Corynebacterium glutamicum (strain ATCC 13032 / DSM 20300 / BCRC 11384 / JCM 1318 / LMG 3730 / NCIMB 10025) OX=196627 GN=Cgl3079 PE=4 SV=1
73447	0	336930	144230	269450	110940	343800	178030	2445900	3550300	4830500	3146800	0.00520349	0.00503952	0.0157253	0.005219	0	Q8NLZ0	tr|Q8NLZ0|Q8NLZ0_CORGL NAD-dependent aldehyde dehydrogenases OS=Corynebacterium glutamicum (strain ATCC 13032 / DSM 20300 / BCRC 11384 / JCM 1318 / LMG 3730 / NCIMB 10025) OX=196627 GN=Cgl2796 PE=3 SV=1
6334300	1364400	5198900	7452400	6763900	6693900	6087400	5137800	2444400	4185800	855850	3915500	0.0052003	0.00594159	0.00278615	0.00649389	0	Q8NSS1	sp|Q8NSS1|CH10_CORGL Co-chaperonin GroES OS=Corynebacterium glutamicum (strain ATCC 13032 / DSM 20300 / BCRC 11384 / JCM 1318 / LMG 3730 / NCIMB 10025) OX=196627 GN=groES PE=3 SV=1
299910	115840	634330	640820	713720	560770	928320	598320	2346950	3444150	3361650	4474950	0.00499298	0.00488885	0.0109436	0.00742175	0	Q8NSH1	tr|Q8NSH1|Q8NSH1_CORGL Predicted acyltransferases OS=Corynebacterium glutamicum (strain ATCC 13032 / DSM 20300 / BCRC 11384 / JCM 1318 / LMG 3730 / NCIMB 10025) OX=196627 GN=Cgl0704 PE=4 SV=1
1684600	818440	10387000	10209000	5799000	3740900	22303000	12459000	2322850	1804450	303330	672385	0.00494171	0.00256135	0.000987465	0.00111516	0	Q8NT28	sp|Q8NT28|RL7_CORGL 50S ribosomal protein L7/L12 OS=Corynebacterium glutamicum (strain ATCC 13032 / DSM 20300 / BCRC 11384 / JCM 1318 / LMG 3730 / NCIMB 10025) OX=196627 GN=rplL PE=3 SV=1
6659400	4852800	10669000	10816000	14492000	11780000	16441000	11210000	2315600	1416375	1176995	1180305	0.00492629	0.00201049	0.00383161	0.00195755	0	P42439	sp|P42439|EFTU_CORGL Elongation factor Tu OS=Corynebacterium glutamicum (strain ATCC 13032 / DSM 20300 / BCRC 11384 / JCM 1318 / LMG 3730 / NCIMB 10025) OX=196627 GN=tuf PE=3 SV=1
2760500	1109900	3736500	3590500	6751000	6162800	6078000	5033800	2270300	3082700	0	1662350	0.00482992	0.00437578	0	0.00275702	0	Q8NRG3	sp|Q8NRG3|TPX_CORGL Thiol peroxidase OS=Corynebacterium glutamicum (strain ATCC 13032 / DSM 20300 / BCRC 11384 / JCM 1318 / LMG 3730 / NCIMB 10025) OX=196627 GN=tpx PE=3 SV=1
86976	42906	462730	330070	253460	113930	1083900	553370	2207900	2866200	2500800	3252450	0.00469716	0.00406847	0.00814114	0.00539422	0	Q79VG7	sp|Q79VG7|ATPA_CORGL ATP synthase subunit alpha OS=Corynebacterium glutamicum (strain ATCC 13032 / DSM 20300 / BCRC 11384 / JCM 1318 / LMG 3730 / NCIMB 10025) OX=196627 GN=atpA PE=3 SV=1
1403300	1643300	2459300	3063300	4992800	4126800	3835900	1602300	2191200	1309650	549770	1321250	0.00466164	0.001859	0.00178973	0.00219131	0	Q01655	sp|Q01655|PGK_CORGL Phosphoglycerate kinase OS=Corynebacterium glutamicum (strain ATCC 13032 / DSM 20300 / BCRC 11384 / JCM 1318 / LMG 3730 / NCIMB 10025) OX=196627 GN=pgk PE=3 SV=2
3767600	1600200	3333300	4251800	5229300	4666800	5176300	3265400	2155800	1759750	1139015	1349700	0.00458632	0.0024979	0.00370797	0.00223849	0	Q8NQJ3	sp|Q8NQJ3|ODHI_CORGL Oxoglutarate dehydrogenase inhibitor OS=Corynebacterium glutamicum (strain ATCC 13032 / DSM 20300 / BCRC 11384 / JCM 1318 / LMG 3730 / NCIMB 10025) OX=196627 GN=odhI PE=1 SV=1
86269	0	102040	231830	135700	206310	148090	189560	2096800	3034550	1302500	1760100	0.00446081	0.00430743	0.00424018	0.00291914	0	P0C1D8	sp|P0C1D8|DHAS_CORGL Aspartate-semialdehyde dehydrogenase OS=Corynebacterium glutamicum (strain ATCC 13032 / DSM 20300 / BCRC 11384 / JCM 1318 / LMG 3730 / NCIMB 10025) OX=196627 GN=asd PE=3 SV=1
3669500	1687400	4507600	3775200	5007300	3999900	4342700	3271900	2088200	1944550	1112160	2172950	0.00444251	0.00276022	0.00362054	0.00360386	0	Q8NLY6	sp|Q8NLY6|DNAK_CORGL Chaperone protein DnaK OS=Corynebacterium glutamicum (strain ATCC 13032 / DSM 20300 / BCRC 11384 / JCM 1318 / LMG 3730 / NCIMB 10025) OX=196627 GN=dnaK PE=3 SV=1
1285400	849750	1571800	1675600	1799200	2115200	3089600	1838300	2083900	6277000	9448600	5873850	0.00443336	0.00890997	0.0307591	0.00974183	0	P19583	sp|P19583|TPIS_CORGL Triosephosphate isomerase OS=Corynebacterium glutamicum (strain ATCC 13032 / DSM 20300 / BCRC 11384 / JCM 1318 / LMG 3730 / NCIMB 10025) OX=196627 GN=tpiA PE=3 SV=3
10756000	6939600	15053000	11781000	22092000	19113000	23239000	16664000	2069500	1325500	1292560	1632500	0.00440273	0.0018815	0.00420782	0.00270752	0	Q01651	sp|Q01651|G3P_CORGL Glyceraldehyde-3-phosphate dehydrogenase OS=Corynebacterium glutamicum (strain ATCC 13032 / DSM 20300 / BCRC 11384 / JCM 1318 / LMG 3730 / NCIMB 10025) OX=196627 GN=gap PE=3 SV=2
361440	1094700	335500	694110	1249100	857780	974460	628060	2050440	1490025	515750	1497300	0.00436218	0.00211504	0.00167898	0.00248329	0	Q8NMN1	tr|Q8NMN1|Q8NMN1_CORGL Thioredoxin-like_fold domain-containing protein OS=Corynebacterium glutamicum (strain ATCC 13032 / DSM 20300 / BCRC 11384 / JCM 1318 / LMG 3730 / NCIMB 10025) OX=196627 GN=Cgl2540 PE=4 SV=1
278590000	186960000	273740000	339140000	338550000	269890000	358230000	261950000	2018350	2741700	1979300	3107850	0.00429391	0.00389174	0.00644344	0.0051544	0	Q8NLQ0	tr|Q8NLQ0|Q8NLQ0_CORGL Uncharacterized protein OS=Corynebacterium glutamicum (strain ATCC 13032 / DSM 20300 / BCRC 11384 / JCM 1318 / LMG 3730 / NCIMB 10025) OX=196627 GN=Cgl2889 PE=3 SV=1
4216900	1339300	1598300	3727600	3295200	3056600	2684400	2619400	2015400	2750600	2017050	2705350	0.00428763	0.00390438	0.00656633	0.00448685	0	Q8NQ99	tr|Q8NQ99|Q8NQ99_CORGL Uncharacterized protein OS=Corynebacterium glutamicum (strain ATCC 13032 / DSM 20300 / BCRC 11384 / JCM 1318 / LMG 3730 / NCIMB 10025) OX=196627 GN=Cgl1539 PE=4 SV=1
1457100	820930	1077500	1621900	2583000	1728600	2364200	1155300	1993900	1582250	1660500	1197800	0.00424189	0.00224595	0.00540562	0.00198656	0	Q8NTZ6	tr|Q8NTZ6|Q8NTZ6_CORGL Uncharacterized protein OS=Corynebacterium glutamicum (strain ATCC 13032 / DSM 20300 / BCRC 11384 / JCM 1318 / LMG 3730 / NCIMB 10025) OX=196627 GN=Cgl0154 PE=4 SV=1
2501300	1370100	5988300	8391000	4607600	5206300	8690500	5171200	1957200	2463950	1067575	1623700	0.00416382	0.00349749	0.0034754	0.00269292	0	Q8NSZ3	sp|Q8NSZ3|RL24_CORGL 50S ribosomal protein L24 OS=Corynebacterium glutamicum (strain ATCC 13032 / DSM 20300 / BCRC 11384 / JCM 1318 / LMG 3730 / NCIMB 10025) OX=196627 GN=rplX PE=3 SV=1
606990	345950	583450	785500	1407400	1101200	1055900	685770	1942700	3834350	856850	3670750	0.00413297	0.00544272	0.0027894	0.00608797	0	Q8NS51	tr|Q8NS51|Q8NS51_CORGL Phosphoserine transaminase OS=Corynebacterium glutamicum (strain ATCC 13032 / DSM 20300 / BCRC 11384 / JCM 1318 / LMG 3730 / NCIMB 10025) OX=196627 GN=Cgl0828 PE=3 SV=1
9396700	5418400	10092000	13962000	9026200	9442900	11854000	8075700	1928045	1806700	426185	3129750	0.00410179	0.00256454	0.00138741	0.00519072	0	Q8NSA9	tr|Q8NSA9|Q8NSA9_CORGL Uncharacterized protein OS=Corynebacterium glutamicum (strain ATCC 13032 / DSM 20300 / BCRC 11384 / JCM 1318 / LMG 3730 / NCIMB 10025) OX=196627 GN=Cgl0770 PE=4 SV=1
4219100	1404600	5806800	5314600	2989900	3028800	5071700	3761400	1926700	2844700	584830	610935	0.00409893	0.00403795	0.00190386	0.00101324	0	Q8NPL3	tr|Q8NPL3|Q8NPL3_CORGL Uncharacterized protein OS=Corynebacterium glutamicum (strain ATCC 13032 / DSM 20300 / BCRC 11384 / JCM 1318 / LMG 3730 / NCIMB 10025) OX=196627 GN=Cgl1799 PE=4 SV=1
183780000	105950000	198600000	260070000	178840000	155210000	267790000	190130000	1893750	2149950	248380	539675	0.00402883	0.00305178	0.00080858	0.000895056	0	Q8NRW9	tr|Q8NRW9|Q8NRW9_CORGL Uncharacterized protein OS=Corynebacterium glutamicum (strain ATCC 13032 / DSM 20300 / BCRC 11384 / JCM 1318 / LMG 3730 / NCIMB 10025) OX=196627 GN=Cgl0922 PE=4 SV=1
3772900	2485400	3226700	3870900	5406100	5326000	5653600	3283100	1881600	2311500	1516530	2126950	0.00400298	0.00328109	0.00493693	0.00352757	0	Q8NTB1	tr|Q8NTB1|Q8NTB1_CORGL Uncharacterized protein OS=Corynebacterium glutamicum (strain ATCC 13032 / DSM 20300 / BCRC 11384 / JCM 1318 / LMG 3730 / NCIMB 10025) OX=196627 GN=Cgl0396 PE=4 SV=1
207050	203850	244720	1150000	893770	0	2167500	335690	1815350	23644000	2475500	15859750	0.00386204	0.0335618	0.00805878	0.0263035	0	Q8NNZ0	sp|Q8NNZ0|RL19_CORGL 50S ribosomal protein L19 OS=Corynebacterium glutamicum (strain ATCC 13032 / DSM 20300 / BCRC 11384 / JCM 1318 / LMG 3730 / NCIMB 10025) OX=196627 GN=rplS PE=3 SV=1
1228500	0	379260	428090	529130	365650	432450	368500	1802450	1773000	2046450	2893750	0.0038346	0.00251671	0.00666204	0.00479931	0	Q8NQ24	tr|Q8NQ24|Q8NQ24_CORGL Endolytic murein transglycosylase OS=Corynebacterium glutamicum (strain ATCC 13032 / DSM 20300 / BCRC 11384 / JCM 1318 / LMG 3730 / NCIMB 10025) OX=196627 GN=mltG PE=3 SV=1
841080	559070	2643100	1609400	1967500	889960	1169500	2068100	1704800	3350750	428825	2872250	0.00362685	0.00475627	0.001396	0.00476365	0	Q8NT09	sp|Q8NT09|RL3_CORGL 50S ribosomal protein L3 OS=Corynebacterium glutamicum (strain ATCC 13032 / DSM 20300 / BCRC 11384 / JCM 1318 / LMG 3730 / NCIMB 10025) OX=196627 GN=rplC PE=3 SV=1
0	0	290450	0	621860	349350	510050	0	1697100	655570	207075	3075520	0.00361047	0.000930558	0.000674115	0.00510078	0	Q8NRI8	tr|Q8NRI8|Q8NRI8_CORGL PEP phosphonomutase and related enzymes OS=Corynebacterium glutamicum (strain ATCC 13032 / DSM 20300 / BCRC 11384 / JCM 1318 / LMG 3730 / NCIMB 10025) OX=196627 GN=Cgl1060 PE=1 SV=1
754820	639900	1091600	1659700	1428700	1358200	1719300	597930	1683800	2595200	660375	2444600	0.00358218	0.00368379	0.00214979	0.00405439	0	Q8NNL8	tr|Q8NNL8|Q8NNL8_CORGL Non-specific serine/threonine protein kinase OS=Corynebacterium glutamicum (strain ATCC 13032 / DSM 20300 / BCRC 11384 / JCM 1318 / LMG 3730 / NCIMB 10025) OX=196627 GN=Cgl2175 PE=4 SV=1
11928	0	67219	44989	30184	0	91774	39900	1628200	2229700	1669075	2684600	0.00346389	0.00316498	0.00543353	0.00445243	0	Q8NT25	sp|Q8NT25|RPOC_CORGL DNA-directed RNA polymerase subunit beta OS=Corynebacterium glutamicum (strain ATCC 13032 / DSM 20300 / BCRC 11384 / JCM 1318 / LMG 3730 / NCIMB 10025) OX=196627 GN=rpoC PE=3 SV=1
8784800	2080500	15614000	7184900	18729000	9057500	9741400	5464300	1599850	2296300	633535	1683100	0.00340358	0.00325951	0.00206242	0.00279144	0	Q8NLR5	sp|Q8NLR5|CUP6H_CORGL Carboxylesterase Culp6 homolog OS=Corynebacterium glutamicum (strain ATCC 13032 / DSM 20300 / BCRC 11384 / JCM 1318 / LMG 3730 / NCIMB 10025) OX=196627 GN=Cgl2873 PE=1 SV=1
3397800	1090000	8893800	7831500	5516100	6936800	9734600	7440900	1593900	551000	653100	0	0.00339092	0.000782124	0.00212611	0	0	Q8NU96	tr|Q8NU96|Q8NU96_CORGL Cell division protein FtsI/penicillin-binding protein 2 OS=Corynebacterium glutamicum (strain ATCC 13032 / DSM 20300 / BCRC 11384 / JCM 1318 / LMG 3730 / NCIMB 10025) OX=196627 GN=Cgl0043 PE=4 SV=1
270300	188720	1057100	767750	520680	506910	206800	147560	1536150	1688650	726135	1379650	0.00326806	0.00239698	0.00236387	0.00228816	0	Q8NMZ0	tr|Q8NMZ0|Q8NMZ0_CORGL Ribose 5-phosphate isomerase RpiB OS=Corynebacterium glutamicum (strain ATCC 13032 / DSM 20300 / BCRC 11384 / JCM 1318 / LMG 3730 / NCIMB 10025) OX=196627 GN=Cgl2423 PE=3 SV=1
0	0	145870	440380	182120	339960	305400	0	1533500	1199245	1351445	1847500	0.00326242	0.00170228	0.00439951	0.0030641	0	Q8NQF8	tr|Q8NQF8|Q8NQF8_CORGL RNA polymerase-binding protein RbpA OS=Corynebacterium glutamicum (strain ATCC 13032 / DSM 20300 / BCRC 11384 / JCM 1318 / LMG 3730 / NCIMB 10025) OX=196627 GN=rbpA PE=3 SV=1
6610400	2940900	1358500	5658100	4514800	18460000	5239000	3966500	1527700	986890	2088150	848025	0.00325008	0.00140085	0.00679779	0.00140646	0	Q8NND5	tr|Q8NND5|Q8NND5_CORGL Uncharacterized protein OS=Corynebacterium glutamicum (strain ATCC 13032 / DSM 20300 / BCRC 11384 / JCM 1318 / LMG 3730 / NCIMB 10025) OX=196627 GN=Cgl2269 PE=3 SV=1
55399	0	145550	70694	318230	0	461450	568630	1508250	1136400	724605	998805	0.0032087	0.00161308	0.00235889	0.00165653	0	Q79VE3	tr|Q79VE3|Q79VE3_CORGL Glutamine synthetase OS=Corynebacterium glutamicum (strain ATCC 13032 / DSM 20300 / BCRC 11384 / JCM 1318 / LMG 3730 / NCIMB 10025) OX=196627 GN=Cgl2214 PE=3 SV=1
2490500	607830	2219900	2981800	3140600	2275000	2651800	2379900	1501000	1005825	209885	443880	0.00319328	0.00142773	0.000683263	0.000736179	0	Q8NR98	tr|Q8NR98|Q8NR98_CORGL Uncharacterized protein OS=Corynebacterium glutamicum (strain ATCC 13032 / DSM 20300 / BCRC 11384 / JCM 1318 / LMG 3730 / NCIMB 10025) OX=196627 GN=Cgl1154 PE=4 SV=1
2346700	12627000	3251200	2406500	2088600	3415300	2945300	1670100	1484100	7048550	760360	3801800	0.00315733	0.0100052	0.00247529	0.00630532	0	Q8NQ18	tr|Q8NQ18|Q8NQ18_CORGL Predicted metalloprotease OS=Corynebacterium glutamicum (strain ATCC 13032 / DSM 20300 / BCRC 11384 / JCM 1318 / LMG 3730 / NCIMB 10025) OX=196627 GN=Cgl1636 PE=4 SV=1
429320	209080	925290	413920	717850	855310	467220	753450	1437950	1125255	350460	1107045	0.00305915	0.00159726	0.00114089	0.00183604	0	Q8NL58	tr|Q8NL58|Q8NL58_CORGL Thioredoxin OS=Corynebacterium glutamicum (strain ATCC 13032 / DSM 20300 / BCRC 11384 / JCM 1318 / LMG 3730 / NCIMB 10025) OX=196627 GN=Cgl3091 PE=3 SV=1
5294400	1901800	5620100	6522100	5471300	4235700	6055100	5697700	1437000	1780600	0	2192700	0.00305712	0.0025275	0	0.00363661	0	Q8NMB1	tr|Q8NMB1|Q8NMB1_CORGL Uncharacterized protein OS=Corynebacterium glutamicum (strain ATCC 13032 / DSM 20300 / BCRC 11384 / JCM 1318 / LMG 3730 / NCIMB 10025) OX=196627 GN=Cgl2667 PE=4 SV=1
1383500	1021500	802910	3532900	1408100	670060	827860	1813000	1433670	2339050	221635	2400250	0.00305004	0.0033202	0.000721514	0.00398084	0	Q8NSA6	tr|Q8NSA6|Q8NSA6_CORGL DUF3152 domain-containing protein OS=Corynebacterium glutamicum (strain ATCC 13032 / DSM 20300 / BCRC 11384 / JCM 1318 / LMG 3730 / NCIMB 10025) OX=196627 GN=Cgl0773 PE=4 SV=1
4289200	1414900	3737900	7372300	3954600	3521300	7403900	4179700	1430650	2568600	1437490	2244700	0.00304362	0.00364603	0.00467963	0.00372286	0	Q8NQF9	tr|Q8NQF9|Q8NQF9_CORGL YceI domain-containing protein OS=Corynebacterium glutamicum (strain ATCC 13032 / DSM 20300 / BCRC 11384 / JCM 1318 / LMG 3730 / NCIMB 10025) OX=196627 GN=Cgl1476 PE=4 SV=1
1011700000	632400000	1831400000	2288800000	1134000000	1043700000	1729000000	1329200000	1428730	1618800	700075	2126250	0.00303953	0.00229783	0.00227903	0.00352641	0	Q8NQT2	tr|Q8NQT2|Q8NQT2_CORGL Uncharacterized protein OS=Corynebacterium glutamicum (strain ATCC 13032 / DSM 20300 / BCRC 11384 / JCM 1318 / LMG 3730 / NCIMB 10025) OX=196627 GN=Cgl1342 PE=4 SV=1
0	0	81080	75444	51321	0	319750	221640	1410160	49194000	0	99213000	0.00300002	0.0698291	0	0.164546	0	Q8NNC6	sp|Q8NNC6|SYG_CORGL Glycine--tRNA ligase OS=Corynebacterium glutamicum (strain ATCC 13032 / DSM 20300 / BCRC 11384 / JCM 1318 / LMG 3730 / NCIMB 10025) OX=196627 GN=glyQS PE=3 SV=1
665680	257340	983010	811640	730770	974470	1371600	628800	1393800	1096535	281710	561315	0.00296522	0.00155649	0.000917083	0.000930946	0	Q8NMJ6	tr|Q8NMJ6|Q8NMJ6_CORGL Uncharacterized protein OS=Corynebacterium glutamicum (strain ATCC 13032 / DSM 20300 / BCRC 11384 / JCM 1318 / LMG 3730 / NCIMB 10025) OX=196627 GN=Cgl2577 PE=4 SV=1
23420000	12193000	30646000	38701000	31313000	34111000	37901000	33114000	1393450	1158615	697360	1375650	0.00296447	0.00164461	0.0022702	0.00228153	0	Q8NU13	tr|Q8NU13|Q8NU13_CORGL Uncharacterized protein OS=Corynebacterium glutamicum (strain ATCC 13032 / DSM 20300 / BCRC 11384 / JCM 1318 / LMG 3730 / NCIMB 10025) OX=196627 GN=Cgl0139 PE=4 SV=1
1942100	282220	1359600	2986300	2619200	1557200	2083100	1806000	1388000	3340850	620895	3254900	0.00295288	0.00474221	0.00202127	0.00539828	0	Q8NLK3	tr|Q8NLK3|Q8NLK3_CORGL Uncharacterized protein OS=Corynebacterium glutamicum (strain ATCC 13032 / DSM 20300 / BCRC 11384 / JCM 1318 / LMG 3730 / NCIMB 10025) OX=196627 GN=Cgl2939 PE=4 SV=1
0	0	18756	0	0	0	69197	0	1387350	950355	0	470175	0.0029515	0.00134899	0	0.00077979	0	Q8NSL2	sp|Q8NSL2|PRPB2_CORGL Probable 2-methylisocitrate lyase 2 OS=Corynebacterium glutamicum (strain ATCC 13032 / DSM 20300 / BCRC 11384 / JCM 1318 / LMG 3730 / NCIMB 10025) OX=196627 GN=prpB2 PE=3 SV=1
8457600	4503600	14381000	13620000	20671000	13690000	7002200	25923000	1350850	3628450	1479900	3864450	0.00287385	0.00515045	0.00481769	0.00640923	0	Q8NPV8	tr|Q8NPV8|Q8NPV8_CORGL CADG domain-containing protein OS=Corynebacterium glutamicum (strain ATCC 13032 / DSM 20300 / BCRC 11384 / JCM 1318 / LMG 3730 / NCIMB 10025) OX=196627 GN=Cgl1703 PE=4 SV=1
59681	50608	73298	83317	106490	234050	131790	352390	1348700	1681500	926860	1628050	0.00286927	0.00238683	0.00301731	0.00270014	0	Q8NMJ0	tr|Q8NMJ0|Q8NMJ0_CORGL Phosphoribosylformylglycinamidine cyclo-ligase OS=Corynebacterium glutamicum (strain ATCC 13032 / DSM 20300 / BCRC 11384 / JCM 1318 / LMG 3730 / NCIMB 10025) OX=196627 GN=purM PE=3 SV=1
0	0	0	0	77140	49380	56800	0	1332600	1273180	602255	503155	0.00283502	0.00180723	0.00196059	0.000834487	0	Q8NR39	sp|Q8NR39|GLGE_CORGL Alpha-1,4-glucan:maltose-1-phosphate maltosyltransferase OS=Corynebacterium glutamicum (strain ATCC 13032 / DSM 20300 / BCRC 11384 / JCM 1318 / LMG 3730 / NCIMB 10025) OX=196627 GN=glgE PE=3 SV=2
855880	0	0	0	773940	716640	0	0	1325150	768350	1046545	1425800	0.00281917	0.00109064	0.00340694	0.0023647	0	Q8NTX7	tr|Q8NTX7|Q8NTX7_CORGL Cold shock proteins OS=Corynebacterium glutamicum (strain ATCC 13032 / DSM 20300 / BCRC 11384 / JCM 1318 / LMG 3730 / NCIMB 10025) OX=196627 GN=Cgl0174 PE=4 SV=1
830900	410890	1961300	4548500	1425100	1350900	3089800	3591900	1298100	1442950	598200	1535850	0.00276162	0.00204821	0.00194739	0.00254722	0	Q8NRM8	tr|Q8NRM8|Q8NRM8_CORGL Uncharacterized protein OS=Corynebacterium glutamicum (strain ATCC 13032 / DSM 20300 / BCRC 11384 / JCM 1318 / LMG 3730 / NCIMB 10025) OX=196627 GN=Cgl1020 PE=4 SV=1
1978500	606620	1032800	2232200	2045900	2093100	1485600	1165400	1291495	3453350	1074000	2328200	0.00274757	0.0049019	0.00349631	0.00386134	0	Q8NLQ6	tr|Q8NLQ6|Q8NLQ6_CORGL Hypothetical membrane protein OS=Corynebacterium glutamicum (strain ATCC 13032 / DSM 20300 / BCRC 11384 / JCM 1318 / LMG 3730 / NCIMB 10025) OX=196627 GN=Cgl2883 PE=4 SV=1
8685500	3979600	11941000	10781000	11647000	5089300	12025000	8642600	1287775	472335	833835	1011275	0.00273966	0.000670462	0.00271448	0.00167721	0	Q8NTG1	tr|Q8NTG1|Q8NTG1_CORGL Uncharacterized protein OS=Corynebacterium glutamicum (strain ATCC 13032 / DSM 20300 / BCRC 11384 / JCM 1318 / LMG 3730 / NCIMB 10025) OX=196627 GN=Cgl0346 PE=4 SV=1
1476700	877290	674910	1685700	3518600	1112600	2215400	617350	1280050	1324250	241815	736320	0.00272322	0.00187972	0.000787208	0.00122119	0	Q9APY3	tr|Q9APY3|Q9APY3_CORGL Superoxide dismutase OS=Corynebacterium glutamicum (strain ATCC 13032 / DSM 20300 / BCRC 11384 / JCM 1318 / LMG 3730 / NCIMB 10025) OX=196627 GN=Cgl2927 PE=3 SV=1
6023800	2689600	7410400	8067400	5827400	5486700	6887800	4143800	1254300	870835	476470	684475	0.00266844	0.00123612	0.00155111	0.00113521	0	Q8NM56	tr|Q8NM56|Q8NM56_CORGL Hypothetical membrane protein OS=Corynebacterium glutamicum (strain ATCC 13032 / DSM 20300 / BCRC 11384 / JCM 1318 / LMG 3730 / NCIMB 10025) OX=196627 GN=Cgl2724 PE=4 SV=1
873110	447640	2137400	2751800	2071500	1296100	3945500	1244900	1234550	1522650	701075	1463850	0.00262643	0.00216135	0.00228229	0.00242781	0	Q8NNX3	sp|Q8NNX3|RS16_CORGL 30S ribosomal protein S16 OS=Corynebacterium glutamicum (strain ATCC 13032 / DSM 20300 / BCRC 11384 / JCM 1318 / LMG 3730 / NCIMB 10025) OX=196627 GN=rpsP PE=3 SV=1
631850	344740	733060	562670	1177700	983480	925340	389090	1208610	573820	421590	620415	0.00257124	0.000814517	0.00137245	0.00102896	0	Q8NQ64	tr|Q8NQ64|Q8NQ64_CORGL Transaldolase OS=Corynebacterium glutamicum (strain ATCC 13032 / DSM 20300 / BCRC 11384 / JCM 1318 / LMG 3730 / NCIMB 10025) OX=196627 GN=tal PE=1 SV=1
3730100	605810	1556800	3647600	2627100	2746200	1583500	791620	1204535	1376600	732380	1536600	0.00256257	0.00195403	0.0023842	0.00254847	0	Q8NU23	tr|Q8NU23|Q8NU23_CORGL Hypothetical membrane protein OS=Corynebacterium glutamicum (strain ATCC 13032 / DSM 20300 / BCRC 11384 / JCM 1318 / LMG 3730 / NCIMB 10025) OX=196627 GN=Cgl0126 PE=4 SV=1
224000	228870	359410	362830	490760	858100	1479200	534970	1194945	583485	317475	662125	0.00254217	0.000828236	0.00103351	0.00109814	0	Q8NSB7	tr|Q8NSB7|Q8NSB7_CORGL Ribosome hibernation promoting factor OS=Corynebacterium glutamicum (strain ATCC 13032 / DSM 20300 / BCRC 11384 / JCM 1318 / LMG 3730 / NCIMB 10025) OX=196627 GN=hpf PE=3 SV=1
1057900	609770	1047700	974850	2188400	387150	270990	673680	1187500	703310	425875	593060	0.00252633	0.000998323	0.0013864	0.000983595	0	Q8NT05	sp|Q8NT05|RL2_CORGL 50S ribosomal protein L2 OS=Corynebacterium glutamicum (strain ATCC 13032 / DSM 20300 / BCRC 11384 / JCM 1318 / LMG 3730 / NCIMB 10025) OX=196627 GN=rplB PE=3 SV=1
0	0	17460	67427	112310	0	143200	95229	1170200	1244325	234400	738240	0.00248952	0.00176627	0.000763069	0.00122438	0	Q8NQ75	tr|Q8NQ75|Q8NQ75_CORGL Predicted membrane components of an uncharacterized iron-regulated ABC-type transporter SufB OS=Corynebacterium glutamicum (strain ATCC 13032 / DSM 20300 / BCRC 11384 / JCM 1318 / LMG 3730 / NCIMB 10025) OX=196627 GN=Cgl1564 PE=3 SV=
0	0	37481000	49065000	0	32267000	43534000	635090	1168320	2874000	679430	3125350	0.00248553	0.00407954	0.00221183	0.00518342	0	Q8NSX8	sp|Q8NSX8|RS8_CORGL 30S ribosomal protein S8 OS=Corynebacterium glutamicum (strain ATCC 13032 / DSM 20300 / BCRC 11384 / JCM 1318 / LMG 3730 / NCIMB 10025) OX=196627 GN=rpsH PE=3 SV=1
501280	271320	602410	1040900	1202100	1013900	1057200	583150	1108000	820175	386300	821655	0.0023572	0.00116421	0.00125757	0.00136272	0	Q8NN80	tr|Q8NN80|Q8NN80_CORGL Uncharacterized iron-regulated membrane protein OS=Corynebacterium glutamicum (strain ATCC 13032 / DSM 20300 / BCRC 11384 / JCM 1318 / LMG 3730 / NCIMB 10025) OX=196627 GN=Cgl2326 PE=4 SV=1
0	16889	75108	46153	129830	144370	94625	106270	1106800	440580	563505	583550	0.00235465	0.000625387	0.00183444	0.000967823	0	P35868	sp|P35868|SYR_CORGL Arginine--tRNA ligase OS=Corynebacterium glutamicum (strain ATCC 13032 / DSM 20300 / BCRC 11384 / JCM 1318 / LMG 3730 / NCIMB 10025) OX=196627 GN=argS PE=2 SV=2
954910	391020	1282800	2141600	681400	733190	670840	1787700	1080590	657215	488295	647865	0.00229889	0.000932893	0.0015896	0.00107449	0	Q8NRQ8	tr|Q8NRQ8|Q8NRQ8_CORGL Uncharacterized protein OS=Corynebacterium glutamicum (strain ATCC 13032 / DSM 20300 / BCRC 11384 / JCM 1318 / LMG 3730 / NCIMB 10025) OX=196627 GN=Cgl0987 PE=4 SV=1
853840	0	0	0	0	0	32331	0	1078650	486275	864625	1122795	0.00229476	0.00069025	0.00281471	0.00186217	0	Q8NNN0	sp|Q8NNN0|MURE_CORGL UDP-N-acetylmuramoyl-L-alanyl-D-glutamate--2,6-diaminopimelate ligase OS=Corynebacterium glutamicum (strain ATCC 13032 / DSM 20300 / BCRC 11384 / JCM 1318 / LMG 3730 / NCIMB 10025) OX=196627 GN=murE PE=3 SV=1
83588	67070	89767	109320	242590	125500	194130	214990	1059905	1281905	390825	797595	0.00225488	0.00181962	0.0012723	0.00132282	0	Q8NS31	sp|Q8NS31|G6PI_CORGL Glucose-6-phosphate isomerase OS=Corynebacterium glutamicum (strain ATCC 13032 / DSM 20300 / BCRC 11384 / JCM 1318 / LMG 3730 / NCIMB 10025) OX=196627 GN=pgi PE=3 SV=1
12997000	8660000	10718000	14873000	11335000	12402000	11214000	13467000	1053440	801260	728070	514805	0.00224113	0.00113736	0.00237017	0.000853809	0	Q8NNF3	tr|Q8NNF3|Q8NNF3_CORGL Uncharacterized BCR OS=Corynebacterium glutamicum (strain ATCC 13032 / DSM 20300 / BCRC 11384 / JCM 1318 / LMG 3730 / NCIMB 10025) OX=196627 GN=Cgl2251 PE=4 SV=1
316790	150760	275610	285590	974160	802790	336070	307670	1048270	1320400	818975	1030970	0.00223013	0.00187426	0.0026661	0.00170987	0	Q8NPA4	tr|Q8NPA4|Q8NPA4_CORGL Transcriptional regulators OS=Corynebacterium glutamicum (strain ATCC 13032 / DSM 20300 / BCRC 11384 / JCM 1318 / LMG 3730 / NCIMB 10025) OX=196627 GN=Cgl1910 PE=4 SV=1
0	0	1774900	1248000	1418900	0	0	1739500	1039080	1320430	1202500	2167905	0.00221058	0.0018743	0.00391464	0.00359549	0	P0C544	sp|P0C544|RL15_CORGL 50S ribosomal protein L15 OS=Corynebacterium glutamicum (strain ATCC 13032 / DSM 20300 / BCRC 11384 / JCM 1318 / LMG 3730 / NCIMB 10025) OX=196627 GN=rplO PE=3 SV=1
111960	0	0	203950	188910	200230	0	208570	1010320	480590	0	166800	0.00214939	0.00068218	0	0.000276639	0	Q8NMZ7	tr|Q8NMZ7|Q8NMZ7_CORGL Beta-lactamase class C and other penicillin binding proteins OS=Corynebacterium glutamicum (strain ATCC 13032 / DSM 20300 / BCRC 11384 / JCM 1318 / LMG 3730 / NCIMB 10025) OX=196627 GN=Cgl2416 PE=4 SV=1
553080	0	0	0	624640	682050	0	0	973420	1002525	417635	463195	0.00207089	0.00142305	0.00135957	0.000768213	0	Q8NMJ1	tr|Q8NMJ1|Q8NMJ1_CORGL Uncharacterized protein OS=Corynebacterium glutamicum (strain ATCC 13032 / DSM 20300 / BCRC 11384 / JCM 1318 / LMG 3730 / NCIMB 10025) OX=196627 GN=Cgl2582 PE=4 SV=1
331470	248880	1013700	887780	594880	1245900	2233800	1762800	963535	1552650	483250	1375250	0.00204986	0.00220393	0.00157318	0.00228086	0	Q8NSV2	sp|Q8NSV2|RPOA_CORGL DNA-directed RNA polymerase subunit alpha OS=Corynebacterium glutamicum (strain ATCC 13032 / DSM 20300 / BCRC 11384 / JCM 1318 / LMG 3730 / NCIMB 10025) OX=196627 GN=rpoA PE=3 SV=1
0	0	0	0	449960	0	534390	199080	950765	1119355	777410	1034955	0.00202269	0.00158888	0.00253079	0.00171648	0	Q8NLF4	tr|Q8NLF4|Q8NLF4_CORGL Transcriptional regulators OS=Corynebacterium glutamicum (strain ATCC 13032 / DSM 20300 / BCRC 11384 / JCM 1318 / LMG 3730 / NCIMB 10025) OX=196627 GN=Cgl2988 PE=4 SV=1
2558600	1283200	7937800	5136200	12384000	2976800	10084000	1215600	942080	2113150	80045	733010	0.00200421	0.00299954	0.00026058	0.0012157	0	Q8NSZ7	sp|Q8NSZ7|RS17_CORGL 30S ribosomal protein S17 OS=Corynebacterium glutamicum (strain ATCC 13032 / DSM 20300 / BCRC 11384 / JCM 1318 / LMG 3730 / NCIMB 10025) OX=196627 GN=rpsQ PE=3 SV=1
0	0	63308	0	0	56077	73092	39072	929620	1193250	671705	2035650	0.00197771	0.00169377	0.00218668	0.00337614	0	Q8NQ19	sp|Q8NQ19|SYDND_CORGL Aspartate--tRNA(Asp/Asn) ligase OS=Corynebacterium glutamicum (strain ATCC 13032 / DSM 20300 / BCRC 11384 / JCM 1318 / LMG 3730 / NCIMB 10025) OX=196627 GN=aspS PE=3 SV=1
920600	477350	794870	614490	1012900	550440	2428500	862990	920390	1998300	290175	950740	0.00195807	0.00283651	0.00094464	0.00157681	0	Q8NMZ9	sp|Q8NMZ9|TIG_CORGL Trigger factor OS=Corynebacterium glutamicum (strain ATCC 13032 / DSM 20300 / BCRC 11384 / JCM 1318 / LMG 3730 / NCIMB 10025) OX=196627 GN=tig PE=3 SV=1
0	0	0	0	141380	0	154200	0	917855	882390	313635	526755	0.00195268	0.00125252	0.00102101	0.000873628	0	Q8NM31	tr|Q8NM31|Q8NM31_CORGL Hypothetical membrane protein OS=Corynebacterium glutamicum (strain ATCC 13032 / DSM 20300 / BCRC 11384 / JCM 1318 / LMG 3730 / NCIMB 10025) OX=196627 GN=Cgl2749 PE=4 SV=1
1118000	1366400	7823200	8945100	7185400	3727000	10650000	6748800	890575	3186550	465985	892855	0.00189464	0.00452319	0.00151697	0.00148081	0	Q8NT06	sp|Q8NT06|RL23_CORGL 50S ribosomal protein L23 OS=Corynebacterium glutamicum (strain ATCC 13032 / DSM 20300 / BCRC 11384 / JCM 1318 / LMG 3730 / NCIMB 10025) OX=196627 GN=rplW PE=3 SV=1
45008	0	0	797540	799890	0	1061300	0	888475	321870	233775	280600	0.00189017	0.000456883	0.000761034	0.000465378	0	P10341	sp|P10341|PHEA_CORGL Prephenate dehydratase OS=Corynebacterium glutamicum (strain ATCC 13032 / DSM 20300 / BCRC 11384 / JCM 1318 / LMG 3730 / NCIMB 10025) OX=196627 GN=pheA PE=4 SV=2
0	0	75510	0	0	0	233540	82807	883135	1154545	233015	859675	0.00187881	0.00163883	0.00075856	0.00142578	0	Q8NSR1	sp|Q8NSR1|GUAA_CORGL GMP synthase [glutamine-hydrolyzing] OS=Corynebacterium glutamicum (strain ATCC 13032 / DSM 20300 / BCRC 11384 / JCM 1318 / LMG 3730 / NCIMB 10025) OX=196627 GN=guaA PE=3 SV=1
0	27549	47346	0	69067	60415	94909	0	859050	1624850	537700	587300	0.00182757	0.00230642	0.00175044	0.000974042	0	Q8NTI4	tr|Q8NTI4|Q8NTI4_CORGL Nucleoside-diphosphate-sugar epimerases OS=Corynebacterium glutamicum (strain ATCC 13032 / DSM 20300 / BCRC 11384 / JCM 1318 / LMG 3730 / NCIMB 10025) OX=196627 GN=Cgl0323 PE=4 SV=1
0	0	208660	0	0	0	0	23301	856010	1546300	199295	1811300	0.00182111	0.00219492	0.000648788	0.00300406	0	Q8NPG9	tr|Q8NPG9|Q8NPG9_CORGL Topoisomerase IA OS=Corynebacterium glutamicum (strain ATCC 13032 / DSM 20300 / BCRC 11384 / JCM 1318 / LMG 3730 / NCIMB 10025) OX=196627 GN=Cgl1843 PE=4 SV=1
0	0	96602	30855	0	0	118540	49712	853975	843395	468770	658640	0.00181678	0.00119717	0.00152604	0.00109236	0	Q8NT26	sp|Q8NT26|RPOB_CORGL DNA-directed RNA polymerase subunit beta OS=Corynebacterium glutamicum (strain ATCC 13032 / DSM 20300 / BCRC 11384 / JCM 1318 / LMG 3730 / NCIMB 10025) OX=196627 GN=rpoB PE=3 SV=1
640140	211610	675070	511050	1124000	1251000	786230	620390	852620	1000200	461510	897325	0.00181389	0.00141975	0.00150241	0.00148822	0	Q8NP03	sp|Q8NP03|RRF_CORGL Ribosome-recycling factor OS=Corynebacterium glutamicum (strain ATCC 13032 / DSM 20300 / BCRC 11384 / JCM 1318 / LMG 3730 / NCIMB 10025) OX=196627 GN=frr PE=3 SV=1
190970	0	268920	605400	205150	166620	497580	435660	806670	352600	249750	924390	0.00171614	0.000500503	0.00081304	0.00153311	0	Q8NPL2	tr|Q8NPL2|Q8NPL2_CORGL Uncharacterized protein OS=Corynebacterium glutamicum (strain ATCC 13032 / DSM 20300 / BCRC 11384 / JCM 1318 / LMG 3730 / NCIMB 10025) OX=196627 GN=Cgl1800 PE=4 SV=1
374700	78342	487160	896400	509910	603070	633660	565840	798345	591560	169445	269420	0.00169843	0.000839698	0.000551614	0.000446836	0	Q8NLN8	sp|Q8NLN8|LCPB_CORGL Probable cell wall biosynthesis protein LcpB OS=Corynebacterium glutamicum (strain ATCC 13032 / DSM 20300 / BCRC 11384 / JCM 1318 / LMG 3730 / NCIMB 10025) OX=196627 GN=lcpB PE=2 SV=2
297320	328310	742810	1589500	950120	582160	2050500	1401100	797520	3093350	307455	2730700	0.00169667	0.0043909	0.00100089	0.00452889	0	Q8NSX3	sp|Q8NSX3|RL30_CORGL 50S ribosomal protein L30 OS=Corynebacterium glutamicum (strain ATCC 13032 / DSM 20300 / BCRC 11384 / JCM 1318 / LMG 3730 / NCIMB 10025) OX=196627 GN=rpmD PE=3 SV=1
11738000	8899200	20248000	17328000	15045000	13937000	21204000	12784000	786580	610335	319200	669605	0.0016734	0.000866348	0.00103913	0.00111055	0	Q8NQI8	tr|Q8NQI8|Q8NQI8_CORGL VWFA domain-containing protein OS=Corynebacterium glutamicum (strain ATCC 13032 / DSM 20300 / BCRC 11384 / JCM 1318 / LMG 3730 / NCIMB 10025) OX=196627 GN=Cgl1446 PE=4 SV=1
2161700	798100	4835700	2893200	1651000	1050700	3775100	3481800	781670	1645745	698975	704680	0.00166295	0.00233607	0.00227545	0.00116872	0	Q8NST5	sp|Q8NST5|RS9_CORGL 30S ribosomal protein S9 OS=Corynebacterium glutamicum (strain ATCC 13032 / DSM 20300 / BCRC 11384 / JCM 1318 / LMG 3730 / NCIMB 10025) OX=196627 GN=rpsI PE=3 SV=1
215670	117440	557660	386580	887560	473130	1862200	962640	766140	1725800	312815	1166155	0.00162991	0.00244971	0.00101834	0.00193408	0	P42464	sp|P42464|ATPB_CORGL ATP synthase subunit beta OS=Corynebacterium glutamicum (strain ATCC 13032 / DSM 20300 / BCRC 11384 / JCM 1318 / LMG 3730 / NCIMB 10025) OX=196627 GN=atpD PE=3 SV=2
2444800	430180	1370000	3119400	1621900	1239400	3307100	1830100	755585	1451905	1083070	1988350	0.00160746	0.00206093	0.00352584	0.0032977	0	Q8NRS0	tr|Q8NRS0|Q8NRS0_CORGL Uncharacterized protein OS=Corynebacterium glutamicum (strain ATCC 13032 / DSM 20300 / BCRC 11384 / JCM 1318 / LMG 3730 / NCIMB 10025) OX=196627 GN=Cgl0975 PE=4 SV=1
0	0	0	631850	938490	390210	0	0	746870	1134285	286800	581125	0.00158892	0.00161008	0.000933653	0.000963801	0	Q8NMI2	tr|Q8NMI2|Q8NMI2_CORGL Glutathione peroxidase OS=Corynebacterium glutamicum (strain ATCC 13032 / DSM 20300 / BCRC 11384 / JCM 1318 / LMG 3730 / NCIMB 10025) OX=196627 GN=Cgl2591 PE=3 SV=1
1306200	0	0	0	1676600	1511200	1102000	0	745290	0	427940	0	0.00158556	0	0.00139312	0	0	Q8NTJ9	tr|Q8NTJ9|Q8NTJ9_CORGL Cold shock proteins OS=Corynebacterium glutamicum (strain ATCC 13032 / DSM 20300 / BCRC 11384 / JCM 1318 / LMG 3730 / NCIMB 10025) OX=196627 GN=Cgl0308 PE=4 SV=1
1632500	460590	1455900	1395700	1463600	1186700	933690	603010	709450	869750	0	1511450	0.00150931	0.00123458	0	0.00250675	0	Q8NSJ1	tr|Q8NSJ1|Q8NSJ1_CORGL D-alanyl-D-alanine carboxypeptidase OS=Corynebacterium glutamicum (strain ATCC 13032 / DSM 20300 / BCRC 11384 / JCM 1318 / LMG 3730 / NCIMB 10025) OX=196627 GN=Cgl0680 PE=3 SV=1
268860	72532	459280	579190	576530	367560	773390	427330	707310	122585	89320	0	0.00150476	0.000174005	0.000290774	0	0	Q8NSS0	sp|Q8NSS0|CH601_CORGL Chaperonin GroEL 1 OS=Corynebacterium glutamicum (strain ATCC 13032 / DSM 20300 / BCRC 11384 / JCM 1318 / LMG 3730 / NCIMB 10025) OX=196627 GN=groEL1 PE=3 SV=1
327000	172500	1278000	570780	1397600	215740	239190	466010	707295	1229270	672965	1712200	0.00150472	0.0017449	0.00219078	0.0028397	0	Q8NT08	sp|Q8NT08|RL4_CORGL 50S ribosomal protein L4 OS=Corynebacterium glutamicum (strain ATCC 13032 / DSM 20300 / BCRC 11384 / JCM 1318 / LMG 3730 / NCIMB 10025) OX=196627 GN=rplD PE=3 SV=1
1205000	1303900	1384000	2761000	3087500	2870800	3243700	2243700	698120	186930	0	324450	0.00148521	0.00026534	0	0.000538103	0	Q8NLF6	tr|Q8NLF6|Q8NLF6_CORGL Peptidoglycan glycosyltransferase OS=Corynebacterium glutamicum (strain ATCC 13032 / DSM 20300 / BCRC 11384 / JCM 1318 / LMG 3730 / NCIMB 10025) OX=196627 GN=Cgl2986 PE=4 SV=1
268010	214020	413920	285110	661580	487200	767320	495150	685645	1349345	600685	853145	0.00145867	0.00191535	0.00195548	0.00141495	0	Q8NN78	tr|Q8NN78|Q8NN78_CORGL Putative glucose-6-phosphate 1-epimerase OS=Corynebacterium glutamicum (strain ATCC 13032 / DSM 20300 / BCRC 11384 / JCM 1318 / LMG 3730 / NCIMB 10025) OX=196627 GN=Cgl2328 PE=3 SV=1
0	160090	726880	739140	1321500	562660	2972000	1254300	680405	855240	105442	463700	0.00144752	0.00121398	0.000343256	0.000769051	0	Q8NMP2	tr|Q8NMP2|Q8NMP2_CORGL Ferritin OS=Corynebacterium glutamicum (strain ATCC 13032 / DSM 20300 / BCRC 11384 / JCM 1318 / LMG 3730 / NCIMB 10025) OX=196627 GN=Cgl2526 PE=3 SV=1
18667000	0	68957	20396000	0	0	114070	0	680345	1412420	166555	472120	0.00144739	0.00200488	0.000542206	0.000783015	0	O68602	sp|O68602|HIS4_CORGL 1-(5-phosphoribosyl)-5-[(5-phosphoribosylamino)methylideneamino] imidazole-4-carboxamide isomerase OS=Corynebacterium glutamicum (strain ATCC 13032 / DSM 20300 / BCRC 11384 / JCM 1318 / LMG 3730 / NCIMB 10025) OX=196627 GN=hisA PE=3 SV
53868000	29359000	63359000	112960000	0	0	837370	0	674430	1007085	226435	361120	0.00143481	0.00142952	0.00073714	0.000598921	0	LGB_Bovine;CON__P02754	LGB_Bovine (162 aa);
1363500	0	7898400	2933300	8172500	2116900	8007700	6954800	670280	425755	183996	845120	0.00142598	0.000604344	0.000598983	0.00140164	0	Q8NN51	sp|Q8NN51|RL27_CORGL 50S ribosomal protein L27 OS=Corynebacterium glutamicum (strain ATCC 13032 / DSM 20300 / BCRC 11384 / JCM 1318 / LMG 3730 / NCIMB 10025) OX=196627 GN=rpmA PE=3 SV=1
187650	0	0	216440	0	110560	183850	0	664350	0	0	315925	0.00141336	0	0	0.000523965	0	Q8NU21	tr|Q8NU21|Q8NU21_CORGL Hypothetical membrane protein OS=Corynebacterium glutamicum (strain ATCC 13032 / DSM 20300 / BCRC 11384 / JCM 1318 / LMG 3730 / NCIMB 10025) OX=196627 GN=Cgl0128 PE=4 SV=1
337490	1685600	487100	572720	643430	385700	793790	351600	660370	766405	278640	830435	0.00140489	0.00108788	0.000907089	0.00137728	0	Q8NP36	tr|Q8NP36|Q8NP36_CORGL DUF4439 domain-containing protein OS=Corynebacterium glutamicum (strain ATCC 13032 / DSM 20300 / BCRC 11384 / JCM 1318 / LMG 3730 / NCIMB 10025) OX=196627 GN=Cgl1988 PE=4 SV=1
269420	294000	562090	560540	1638100	1149500	1225900	967170	653345	0	276540	0	0.00138995	0	0.000900252	0	0	Q8NRB3	sp|Q8NRB3|METE_CORGL 5-methyltetrahydropteroyltriglutamate--homocysteine methyltransferase OS=Corynebacterium glutamicum (strain ATCC 13032 / DSM 20300 / BCRC 11384 / JCM 1318 / LMG 3730 / NCIMB 10025) OX=196627 GN=metE PE=3 SV=1
26708000	17057000	46571000	52800000	52651000	47616000	61551000	43865000	648330	487310	749460	495095	0.00137928	0.000691719	0.0024398	0.00082112	0	Q8NS93	sp|Q8NS93|Y786_CORGL UPF0182 protein Cgl0786/cg0896 OS=Corynebacterium glutamicum (strain ATCC 13032 / DSM 20300 / BCRC 11384 / JCM 1318 / LMG 3730 / NCIMB 10025) OX=196627 GN=Cgl0786 PE=3 SV=1
269800	98192	1272300	417940	1044900	295660	99760	751750	644165	463340	391340	686210	0.00137042	0.000657694	0.00127397	0.00113809	0	Q8NT01	sp|Q8NT01|RS3_CORGL 30S ribosomal protein S3 OS=Corynebacterium glutamicum (strain ATCC 13032 / DSM 20300 / BCRC 11384 / JCM 1318 / LMG 3730 / NCIMB 10025) OX=196627 GN=rpsC PE=3 SV=1
414150	0	5577400	573640	3394200	0	422690	888450	637245	763320	207875	637575	0.0013557	0.0010835	0.000676719	0.00105742	0	Q8NSV6	sp|Q8NSV6|RS13_CORGL 30S ribosomal protein S13 OS=Corynebacterium glutamicum (strain ATCC 13032 / DSM 20300 / BCRC 11384 / JCM 1318 / LMG 3730 / NCIMB 10025) OX=196627 GN=rpsM PE=3 SV=1
97599	0	237690	184580	277880	655740	519640	387840	581905	476760	457685	461430	0.00123797	0.000676743	0.00148995	0.000765286	0	Q8NLR6	tr|Q8NLR6|Q8NLR6_CORGL Acyl-CoA synthetases (AMP-forming)/AMP-acid ligases II OS=Corynebacterium glutamicum (strain ATCC 13032 / DSM 20300 / BCRC 11384 / JCM 1318 / LMG 3730 / NCIMB 10025) OX=196627 GN=Cgl2872 PE=4 SV=1
0	0	123550	100600	89924	103210	253510	118790	579005	233750	60095.5	154090	0.0012318	0.0003318	0.000195636	0.00025556	0	Q8NU92	tr|Q8NU92|Q8NU92_CORGL FHA domain-containing protein OS=Corynebacterium glutamicum (strain ATCC 13032 / DSM 20300 / BCRC 11384 / JCM 1318 / LMG 3730 / NCIMB 10025) OX=196627 GN=Cgl0047 PE=4 SV=1
3919400	3364400	5780000	6089300	7161700	7099300	6323000	5041100	574390	631235	241015	349515	0.00122198	0.000896015	0.000784604	0.000579674	0	Q8NSD6	sp|Q8NSD6|LCPA_CORGL Cell wall biosynthesis protein LcpA OS=Corynebacterium glutamicum (strain ATCC 13032 / DSM 20300 / BCRC 11384 / JCM 1318 / LMG 3730 / NCIMB 10025) OX=196627 GN=lcpA PE=1 SV=1
258990	113390	128160	167290	60479	91785	146330	109520	559015	671845	75270	371090	0.00118927	0.000953659	0.000245035	0.000615456	0	Q79VE8	sp|Q79VE8|QCRA_CORGL Cytochrome bc1 complex Rieske iron-sulfur subunit OS=Corynebacterium glutamicum (strain ATCC 13032 / DSM 20300 / BCRC 11384 / JCM 1318 / LMG 3730 / NCIMB 10025) OX=196627 GN=qcrA PE=1 SV=1
77827	110220	251750	160670	477100	506580	705740	262240	556490	599750	226521	691780	0.0011839	0.000851323	0.00073742	0.00114732	0	Q8NQW4	tr|Q8NQW4|Q8NQW4_CORGL Alpha-1,4 glucan phosphorylase OS=Corynebacterium glutamicum (strain ATCC 13032 / DSM 20300 / BCRC 11384 / JCM 1318 / LMG 3730 / NCIMB 10025) OX=196627 GN=Cgl1308 PE=3 SV=1
73176	47015	157680	150500	533740	624270	303440	164060	547340	289610	94650	345630	0.00116443	0.000411091	0.000308125	0.000573231	0	Q8NMH3	sp|Q8NMH3|PUR2_CORGL Phosphoribosylamine--glycine ligase OS=Corynebacterium glutamicum (strain ATCC 13032 / DSM 20300 / BCRC 11384 / JCM 1318 / LMG 3730 / NCIMB 10025) OX=196627 GN=purD PE=3 SV=1
85447	0	117510	302470	143860	101830	260070	99819	542725	325375	134314	71234.5	0.00115461	0.000461858	0.000437249	0.000118143	0	Q8NN54	tr|Q8NN54|Q8NN54_CORGL Aldo/keto reductases, related to diketogulonate reductase OS=Corynebacterium glutamicum (strain ATCC 13032 / DSM 20300 / BCRC 11384 / JCM 1318 / LMG 3730 / NCIMB 10025) OX=196627 GN=Cgl2359 PE=4 SV=1
0	0	0	0	548600	0	0	0	535490	526350	0	0	0.00113922	0.000747135	0	0	0	Q8NP37	sp|Q8NP37|RIMP_CORGL Ribosome maturation factor RimP OS=Corynebacterium glutamicum (strain ATCC 13032 / DSM 20300 / BCRC 11384 / JCM 1318 / LMG 3730 / NCIMB 10025) OX=196627 GN=rimP PE=3 SV=1
0	0	34344	0	0	68065	101200	55566	533615	678875	233754	1048915	0.00113523	0.000963638	0.000760966	0.00173964	0	Q8NTD6	tr|Q8NTD6|Q8NTD6_CORGL Succinate dehydrogenase/fumarate reductase, flavoprotein subunits OS=Corynebacterium glutamicum (strain ATCC 13032 / DSM 20300 / BCRC 11384 / JCM 1318 / LMG 3730 / NCIMB 10025) OX=196627 GN=Cgl0371 PE=4 SV=1
0	0	648900	0	443300	952940	373860	0	522115	818195	534175	917810	0.00111077	0.0011614	0.00173896	0.0015222	0	Q8NRX6	tr|Q8NRX6|Q8NRX6_CORGL Uncharacterized ACR OS=Corynebacterium glutamicum (strain ATCC 13032 / DSM 20300 / BCRC 11384 / JCM 1318 / LMG 3730 / NCIMB 10025) OX=196627 GN=Cgl0915 PE=4 SV=1
594250	188430	622760	749660	929240	359090	396870	529810	514565	572695	1011545	529910	0.0010947	0.00081292	0.003293	0.000878861	0	Q8NNN8	tr|Q8NNN8|Q8NNN8_CORGL Antigen 84 OS=Corynebacterium glutamicum (strain ATCC 13032 / DSM 20300 / BCRC 11384 / JCM 1318 / LMG 3730 / NCIMB 10025) OX=196627 GN=Cgl2150 PE=3 SV=1
0	0	52833	0	52665	60006	278480	0	513795	177180	229510	912425	0.00109307	0.000251501	0.00074715	0.00151327	0	Q8NND3	sp|Q8NND3|GLMS_CORGL Glutamine--fructose-6-phosphate aminotransferase [isomerizing] OS=Corynebacterium glutamicum (strain ATCC 13032 / DSM 20300 / BCRC 11384 / JCM 1318 / LMG 3730 / NCIMB 10025) OX=196627 GN=glmS PE=3 SV=2
0	0	427710	0	0	0	237810	0	507435	480335	0	197175	0.00107954	0.000681818	0	0.000327017	0	Q8NP32	tr|Q8NP32|Q8NP32_CORGL ABC-type transporter, duplicated ATPase component OS=Corynebacterium glutamicum (strain ATCC 13032 / DSM 20300 / BCRC 11384 / JCM 1318 / LMG 3730 / NCIMB 10025) OX=196627 GN=Cgl1993 PE=4 SV=1
217840	0	221530	232130	136850	245380	131070	119160	491840	483990	94023.5	206210	0.00104636	0.000687006	0.000306085	0.000342001	0	Q8NU03	tr|Q8NU03|Q8NU03_CORGL Predicted enzyme related to lactoylglutathione lyase OS=Corynebacterium glutamicum (strain ATCC 13032 / DSM 20300 / BCRC 11384 / JCM 1318 / LMG 3730 / NCIMB 10025) OX=196627 GN=Cgl0148 PE=4 SV=1
4347000	1168600	5366200	7172800	6130100	9626100	8754100	5470500	486425	544965	0	0	0.00103484	0.000773558	0	0	0	Q8NLT6	tr|Q8NLT6|Q8NLT6_CORGL Uncharacterized BCR, vancomycin resistance protein OS=Corynebacterium glutamicum (strain ATCC 13032 / DSM 20300 / BCRC 11384 / JCM 1318 / LMG 3730 / NCIMB 10025) OX=196627 GN=Cgl2851 PE=4 SV=1
0	6017.3	19122	17144	0	11334	0	24152	485605	255025	0	145225	0.00103309	0.000361999	0	0.000240857	0	Q8NSU0	tr|Q8NSU0|Q8NSU0_CORGL DNA segregation ATPase FtsK/SpoIIIE and related proteins OS=Corynebacterium glutamicum (strain ATCC 13032 / DSM 20300 / BCRC 11384 / JCM 1318 / LMG 3730 / NCIMB 10025) OX=196627 GN=Cgl0577 PE=4 SV=1
878600	464810	1654200	2417100	1313200	546040	1194100	1192400	476940	378105	202560	138463	0.00101466	0.000536706	0.000659417	0.000229642	0	Q8NS15	sp|Q8NS15|RL28_CORGL 50S ribosomal protein L28 OS=Corynebacterium glutamicum (strain ATCC 13032 / DSM 20300 / BCRC 11384 / JCM 1318 / LMG 3730 / NCIMB 10025) OX=196627 GN=rpmB PE=3 SV=1
96817	0	0	0	403200	143760	218150	74813	472045	600360	170696	519235	0.00100425	0.000852189	0.000555686	0.000861156	0	Q8NP19	tr|Q8NP19|Q8NP19_CORGL Methionine aminopeptidase OS=Corynebacterium glutamicum (strain ATCC 13032 / DSM 20300 / BCRC 11384 / JCM 1318 / LMG 3730 / NCIMB 10025) OX=196627 GN=map PE=3 SV=1
71817	0	35344	0	41107	212070	0	250890	466810	453740	48799.5	211135	0.000993108	0.000644067	0.000158863	0.000350169	0	Q8NRD5	tr|Q8NRD5|Q8NRD5_CORGL Predicted glycosyltransferases OS=Corynebacterium glutamicum (strain ATCC 13032 / DSM 20300 / BCRC 11384 / JCM 1318 / LMG 3730 / NCIMB 10025) OX=196627 GN=Cgl1117 PE=4 SV=1
0	0	0	70443	140950	43041	88458	0	464650	306935	164525	269755	0.000988513	0.000435683	0.000535597	0.000447391	0	Q8NMW0	tr|Q8NMW0|Q8NMW0_CORGL Energy-dependent translational throttle protein EttA OS=Corynebacterium glutamicum (strain ATCC 13032 / DSM 20300 / BCRC 11384 / JCM 1318 / LMG 3730 / NCIMB 10025) OX=196627 GN=ettA PE=3 SV=1
0	0	0	0	0	0	386610	0	455875	642230	37184	417300	0.000969845	0.000911622	0.000121049	0.000692096	0	Q8NS41	tr|Q8NS41|Q8NS41_CORGL Uncharacterized protein OS=Corynebacterium glutamicum (strain ATCC 13032 / DSM 20300 / BCRC 11384 / JCM 1318 / LMG 3730 / NCIMB 10025) OX=196627 GN=Cgl0841 PE=4 SV=1
1015800	343060	4072500	2178200	1597200	739440	2737200	3010800	447390	400475	614250	403675	0.000951793	0.00056846	0.00199964	0.000669499	0	Q8NSX7	sp|Q8NSX7|RL6_CORGL 50S ribosomal protein L6 OS=Corynebacterium glutamicum (strain ATCC 13032 / DSM 20300 / BCRC 11384 / JCM 1318 / LMG 3730 / NCIMB 10025) OX=196627 GN=rplF PE=3 SV=1
0	21069	107790	74093	152400	103040	255930	101950	446885	1251595	205450	697360	0.000950719	0.00177659	0.000668825	0.00115658	0	Q8NP83	tr|Q8NP83|Q8NP83_CORGL Phosphoenolpyruvate-protein phosphotransferase OS=Corynebacterium glutamicum (strain ATCC 13032 / DSM 20300 / BCRC 11384 / JCM 1318 / LMG 3730 / NCIMB 10025) OX=196627 GN=Cgl1933 PE=3 SV=1
0	0	0	58084	33976	26262	0	20948	423575	180825	400030	494975	0.000901128	0.000256674	0.00130226	0.000820921	0	Q8NP31	sp|Q8NP31|SYP_CORGL Proline--tRNA ligase OS=Corynebacterium glutamicum (strain ATCC 13032 / DSM 20300 / BCRC 11384 / JCM 1318 / LMG 3730 / NCIMB 10025) OX=196627 GN=proS PE=3 SV=1
0	0	193810	0	290820	283680	63713	0	418675	923265	339615	507190	0.000890704	0.00131054	0.00110559	0.000841179	0	Q8NSM0	sp|Q8NSM0|FOLD_CORGL Bifunctional protein FolD OS=Corynebacterium glutamicum (strain ATCC 13032 / DSM 20300 / BCRC 11384 / JCM 1318 / LMG 3730 / NCIMB 10025) OX=196627 GN=folD PE=3 SV=1
414560	147740	510430	273990	85225	179960	758580	0	412330	1088115	190470	556620	0.000877205	0.00154454	0.000620059	0.000923159	0	P26512	sp|P26512|AK_CORGL Aspartokinase OS=Corynebacterium glutamicum (strain ATCC 13032 / DSM 20300 / BCRC 11384 / JCM 1318 / LMG 3730 / NCIMB 10025) OX=196627 GN=lysC PE=1 SV=2
572760	596900	1063100	158770	1076300	2777100	4589800	1099600	406660	226295	0	225600	0.000865143	0.000321217	0	0.00037416	0	Q8NTA5	sp|Q8NTA5|GPMA_CORGL 2,3-bisphosphoglycerate-dependent phosphoglycerate mutase OS=Corynebacterium glutamicum (strain ATCC 13032 / DSM 20300 / BCRC 11384 / JCM 1318 / LMG 3730 / NCIMB 10025) OX=196627 GN=gpmA PE=3 SV=1
246130	115270	382970	657510	585280	105060	821600	343670	401610	172400	194479	56575	0.000854399	0.000244716	0.00063311	9.38302e-05	0	Q6M259	sp|Q6M259|GRPE_CORGL Protein GrpE OS=Corynebacterium glutamicum (strain ATCC 13032 / DSM 20300 / BCRC 11384 / JCM 1318 / LMG 3730 / NCIMB 10025) OX=196627 GN=grpE PE=3 SV=1
26985000	12219000	87496000	23846000	4564500	4744800	99305000	24117000	400985	649245	0	602705	0.00085307	0.00092158	0	0.000999592	0	Q8NSY5	tr|Q8NSY5|Q8NSY5_CORGL Uncharacterized protein OS=Corynebacterium glutamicum (strain ATCC 13032 / DSM 20300 / BCRC 11384 / JCM 1318 / LMG 3730 / NCIMB 10025) OX=196627 GN=Cgl0530 PE=4 SV=1
42272	38383	84470	78300	80450	83446	278560	68705	400490	695485	221950	1260095	0.000852017	0.000987216	0.000722539	0.00208988	0	Q8NNV4	tr|Q8NNV4|Q8NNV4_CORGL Uncharacterized protein OS=Corynebacterium glutamicum (strain ATCC 13032 / DSM 20300 / BCRC 11384 / JCM 1318 / LMG 3730 / NCIMB 10025) OX=196627 GN=Cgl2076 PE=4 SV=1
311320	154710	1137100	582250	955050	811220	1358200	950890	399945	530650	22504	398770	0.000850857	0.000753238	7.32598e-05	0.000661364	0	Q79VI7	sp|Q79VI7|CRPL_CORGL CRP-like cAMP-activated global transcriptional regulator OS=Corynebacterium glutamicum (strain ATCC 13032 / DSM 20300 / BCRC 11384 / JCM 1318 / LMG 3730 / NCIMB 10025) OX=196627 GN=glxR PE=1 SV=1
2286400	962870	867040	1615500	4767000	4529600	5016800	3282100	394980	464655	260065	268950	0.000840294	0.000659561	0.000846619	0.000446056	0	Q8NN43	sp|Q8NN43|NDK_CORGL Nucleoside diphosphate kinase OS=Corynebacterium glutamicum (strain ATCC 13032 / DSM 20300 / BCRC 11384 / JCM 1318 / LMG 3730 / NCIMB 10025) OX=196627 GN=ndk PE=3 SV=1
34221	0	179150	0	71268	99199	258530	149840	383555	0	401415	1433950	0.000815988	0	0.00130677	0.00237822	0	Q8NQY7	tr|Q8NQY7|Q8NQY7_CORGL D-3-phosphoglycerate dehydrogenase OS=Corynebacterium glutamicum (strain ATCC 13032 / DSM 20300 / BCRC 11384 / JCM 1318 / LMG 3730 / NCIMB 10025) OX=196627 GN=Cgl1284 PE=3 SV=1
74368	0	643680	190920	386130	525620	1090100	194360	372155	360865	98235	264015	0.000791736	0.000512235	0.000319796	0.000437871	0	Q46078	sp|Q46078|KPYK_CORGL Pyruvate kinase OS=Corynebacterium glutamicum (strain ATCC 13032 / DSM 20300 / BCRC 11384 / JCM 1318 / LMG 3730 / NCIMB 10025) OX=196627 GN=pyk PE=1 SV=1
425440	209510	1134400	189850	886690	1503200	665430	501540	372000	223360	0	119310	0.000791406	0.000317051	0	0.000197877	0	Q45288	sp|Q45288|EFP_CORGL Elongation factor P OS=Corynebacterium glutamicum (strain ATCC 13032 / DSM 20300 / BCRC 11384 / JCM 1318 / LMG 3730 / NCIMB 10025) OX=196627 GN=efp PE=1 SV=2
1102800	535150	589740	1472200	1433400	663140	1686900	953900	349935	2772250	220430	1198050	0.000744464	0.00393511	0.000717591	0.00198698	0	Q8NSV4	sp|Q8NSV4|RS4_CORGL 30S ribosomal protein S4 OS=Corynebacterium glutamicum (strain ATCC 13032 / DSM 20300 / BCRC 11384 / JCM 1318 / LMG 3730 / NCIMB 10025) OX=196627 GN=rpsD PE=3 SV=1
0	0	0	0	103200	0	393640	103540	345170	582635	180700	520240	0.000734327	0.000827029	0.000588253	0.000862823	0	Q79VG6	sp|Q79VG6|ATPG_CORGL ATP synthase gamma chain OS=Corynebacterium glutamicum (strain ATCC 13032 / DSM 20300 / BCRC 11384 / JCM 1318 / LMG 3730 / NCIMB 10025) OX=196627 GN=atpG PE=3 SV=1
196470	0	321570	206460	526420	217890	435490	286240	340490	271185	0	70820	0.00072437	0.000384937	0	0.000117456	0	Q8NTE1	sp|Q8NTE1|DLDH_CORGL Dihydrolipoyl dehydrogenase OS=Corynebacterium glutamicum (strain ATCC 13032 / DSM 20300 / BCRC 11384 / JCM 1318 / LMG 3730 / NCIMB 10025) OX=196627 GN=lpd PE=1 SV=1
553030	282240	536780	389610	882940	1063900	1262200	742850	335320	211925	132605	114925	0.000713372	0.00030082	0.000431684	0.000190604	0	Q8NQI2	tr|Q8NQI2|Q8NQI2_CORGL 6-phosphogluconate dehydrogenase, decarboxylating OS=Corynebacterium glutamicum (strain ATCC 13032 / DSM 20300 / BCRC 11384 / JCM 1318 / LMG 3730 / NCIMB 10025) OX=196627 GN=Cgl1452 PE=3 SV=1
73387	78048	346840	366890	332210	177580	452170	287580	334830	838405	1090790	2654250	0.000712329	0.00119009	0.00355097	0.0044021	0	Q8NMV1	tr|Q8NMV1|Q8NMV1_CORGL ABC-type transporter, ATPase component OS=Corynebacterium glutamicum (strain ATCC 13032 / DSM 20300 / BCRC 11384 / JCM 1318 / LMG 3730 / NCIMB 10025) OX=196627 GN=Cgl2463 PE=4 SV=1
0	0	0	0	0	151620	181410	0	332280	322835	55825	0	0.000706904	0.000458253	0.000181733	0	0	Q8NU47	tr|Q8NU47|Q8NU47_CORGL Predicted oxidoreductases (Related to aryl-alcohol dehydrogenases) OS=Corynebacterium glutamicum (strain ATCC 13032 / DSM 20300 / BCRC 11384 / JCM 1318 / LMG 3730 / NCIMB 10025) OX=196627 GN=Cgl0100 PE=4 SV=1
297840	0	0	109940	96645	81513	95877	0	329530	344115	120392	90134	0.000701054	0.000488459	0.000391924	0.000149488	0	Q8NLS1	tr|Q8NLS1|Q8NLS1_CORGL Predicted drug exporters of the RND superfamily OS=Corynebacterium glutamicum (strain ATCC 13032 / DSM 20300 / BCRC 11384 / JCM 1318 / LMG 3730 / NCIMB 10025) OX=196627 GN=Cgl2867 PE=4 SV=1
0	0	84428	217210	116430	176880	306910	197340	322655	125285	159860	122741	0.000686428	0.000177837	0.000520411	0.000203567	0	O85176	sp|O85176|ASSY_CORGL Argininosuccinate synthase OS=Corynebacterium glutamicum (strain ATCC 13032 / DSM 20300 / BCRC 11384 / JCM 1318 / LMG 3730 / NCIMB 10025) OX=196627 GN=argG PE=3 SV=2
90058	0	112590	103070	250660	222170	208180	123010	322610	84310.5	23747.5	49615.5	0.000686332	0.000119676	7.73079e-05	8.22878e-05	0	P77845	sp|P77845|ACKA_CORGL Acetate kinase OS=Corynebacterium glutamicum (strain ATCC 13032 / DSM 20300 / BCRC 11384 / JCM 1318 / LMG 3730 / NCIMB 10025) OX=196627 GN=ackA PE=2 SV=1
383470	84038	712730	1385100	521010	546220	1113700	244050	312520	363145	136035	338050	0.000664866	0.000515471	0.00044285	0.000560659	0	Q8NT27	tr|Q8NT27|Q8NT27_CORGL Hypothetical membrane protein OS=Corynebacterium glutamicum (strain ATCC 13032 / DSM 20300 / BCRC 11384 / JCM 1318 / LMG 3730 / NCIMB 10025) OX=196627 GN=Cgl0487 PE=4 SV=1
28437000	15163000	43985000	29256000	30342000	9590000	42066000	36375000	300770	289785	153960	248225	0.000639869	0.000411339	0.000501204	0.000411683	0	Q8NMQ0	tr|Q8NMQ0|Q8NMQ0_CORGL SCP domain-containing protein OS=Corynebacterium glutamicum (strain ATCC 13032 / DSM 20300 / BCRC 11384 / JCM 1318 / LMG 3730 / NCIMB 10025) OX=196627 GN=Cgl2516 PE=4 SV=1
443900	0	825690	1694500	348730	452250	891730	499240	293330	52735	0	70245	0.000624041	7.48554e-05	0	0.000116502	0	Q8NST9	tr|Q8NST9|Q8NST9_CORGL Uncharacterized protein OS=Corynebacterium glutamicum (strain ATCC 13032 / DSM 20300 / BCRC 11384 / JCM 1318 / LMG 3730 / NCIMB 10025) OX=196627 GN=Cgl0578 PE=4 SV=1
0	0	255610	0	0	297860	0	0	287250	31856.5	0	96905	0.000611106	4.52191e-05	0	0.000160718	0	Q8NQQ1	tr|Q8NQQ1|Q8NQQ1_CORGL Zn-dependent hydrolases, including glyoxylases OS=Corynebacterium glutamicum (strain ATCC 13032 / DSM 20300 / BCRC 11384 / JCM 1318 / LMG 3730 / NCIMB 10025) OX=196627 GN=Cgl1375 PE=4 SV=1
0	0	0	28622	0	0	234590	21209	285180	597150	0	605815	0.000606702	0.000847633	0	0.00100475	0	Q8NRC3	sp|Q8NRC3|ODO12_CORGL 2-oxoglutarate dehydrogenase E1/E2 component OS=Corynebacterium glutamicum (strain ATCC 13032 / DSM 20300 / BCRC 11384 / JCM 1318 / LMG 3730 / NCIMB 10025) OX=196627 GN=odhA PE=1 SV=2
6005500	2961400	6012200	5561800	10912000	10916000	13632000	8690500	281810	248270	0	116660	0.000599533	0.00035241	0	0.000193482	0	Q8NPX9	tr|Q8NPX9|Q8NPX9_CORGL Uncharacterized protein OS=Corynebacterium glutamicum (strain ATCC 13032 / DSM 20300 / BCRC 11384 / JCM 1318 / LMG 3730 / NCIMB 10025) OX=196627 GN=Cgl1682 PE=4 SV=1
139310	0	268270	365580	145110	172270	346770	252320	280120	240025	131952	101075	0.000595937	0.000340707	0.000429558	0.000167634	0	Q8NLT2	tr|Q8NLT2|Q8NLT2_CORGL Hypothetical membrane protein OS=Corynebacterium glutamicum (strain ATCC 13032 / DSM 20300 / BCRC 11384 / JCM 1318 / LMG 3730 / NCIMB 10025) OX=196627 GN=Cgl2855 PE=4 SV=1
0	802830	0	2867900	0	767110	0	0	274300	0	0	0	0.000583555	0	0	0	0	Q9X713	sp|Q9X713|PANC_CORGL Pantothenate synthetase OS=Corynebacterium glutamicum (strain ATCC 13032 / DSM 20300 / BCRC 11384 / JCM 1318 / LMG 3730 / NCIMB 10025) OX=196627 GN=panC PE=1 SV=1
137880000	74910000	171050000	175830000	99807000	137940000	241200000	187000000	273480	146482	48408.5	0	0.000581811	0.000207925	0.00015759	0	0	Q8NM22	tr|Q8NM22|Q8NM22_CORGL Hypothetical membrane protein OS=Corynebacterium glutamicum (strain ATCC 13032 / DSM 20300 / BCRC 11384 / JCM 1318 / LMG 3730 / NCIMB 10025) OX=196627 GN=Cgl2760 PE=4 SV=1
0	0	88747	73346	188630	58945	223380	127250	264595	1817900	0	2212800	0.000562909	0.00258044	0	0.00366995	0	Q8NSC4	sp|Q8NSC4|SAHH_CORGL Adenosylhomocysteinase OS=Corynebacterium glutamicum (strain ATCC 13032 / DSM 20300 / BCRC 11384 / JCM 1318 / LMG 3730 / NCIMB 10025) OX=196627 GN=ahcY PE=3 SV=1
941770	202630	825910	4315800	4905500	139380	2245500	447970	261040	152700	0	293125	0.000555346	0.000216752	0	0.000486151	0	Q8NT20	sp|Q8NT20|RS7_CORGL 30S ribosomal protein S7 OS=Corynebacterium glutamicum (strain ATCC 13032 / DSM 20300 / BCRC 11384 / JCM 1318 / LMG 3730 / NCIMB 10025) OX=196627 GN=rpsG PE=3 SV=1
567160	0	609900	656770	354520	37265	745740	317210	260420	247190	0	115130	0.000554027	0.000350877	0	0.000190944	0	Q8NU98	sp|Q8NU98|PKN1_CORGL Probable serine/threonine-protein kinase PknB OS=Corynebacterium glutamicum (strain ATCC 13032 / DSM 20300 / BCRC 11384 / JCM 1318 / LMG 3730 / NCIMB 10025) OX=196627 GN=pknB PE=3 SV=1
0	0	0	118570	0	115230	601940	205830	254895	369875	75717.5	356865	0.000542273	0.000525024	0.000246492	0.000591864	0	Q7DIC8	sp|Q7DIC8|ATPD_CORGL ATP synthase subunit delta OS=Corynebacterium glutamicum (strain ATCC 13032 / DSM 20300 / BCRC 11384 / JCM 1318 / LMG 3730 / NCIMB 10025) OX=196627 GN=atpH PE=3 SV=1
0	47495	0	99231	317140	328080	94779	73842	253060	405835	214120	377845	0.000538369	0.000576068	0.000697049	0.000626659	0	Q8NSD0	tr|Q8NSD0|Q8NSD0_CORGL Phosphomannomutase OS=Corynebacterium glutamicum (strain ATCC 13032 / DSM 20300 / BCRC 11384 / JCM 1318 / LMG 3730 / NCIMB 10025) OX=196627 GN=Cgl0746 PE=3 SV=1
1259600	398470	1958500	1687000	3057600	3000100	3611200	2738300	248645	198845	0	99760	0.000528976	0.000282253	0	0.000165453	0	Q8NQ98	sp|Q8NQ98|ACNA_CORGL Aconitate hydratase A OS=Corynebacterium glutamicum (strain ATCC 13032 / DSM 20300 / BCRC 11384 / JCM 1318 / LMG 3730 / NCIMB 10025) OX=196627 GN=acn PE=1 SV=2
177190	151860	209320	330190	542630	386670	399090	214780	238960	260825	0	198950	0.000508372	0.000370232	0	0.00032996	0	P04964	sp|P04964|DAPDH_CORGL Meso-diaminopimelate D-dehydrogenase OS=Corynebacterium glutamicum (strain ATCC 13032 / DSM 20300 / BCRC 11384 / JCM 1318 / LMG 3730 / NCIMB 10025) OX=196627 GN=ddh PE=1 SV=1
394500	1103900	1823600	4258400	2958100	2107700	2943100	2386500	236415	165595	45029	107830	0.000502958	0.000235056	0.000146588	0.000178837	0	Q8NM43	tr|Q8NM43|Q8NM43_CORGL LytR_C domain-containing protein OS=Corynebacterium glutamicum (strain ATCC 13032 / DSM 20300 / BCRC 11384 / JCM 1318 / LMG 3730 / NCIMB 10025) OX=196627 GN=Cgl2737 PE=4 SV=1
1000500	0	3300100	4136800	3339500	3062700	6122900	5003100	233255	299445	0	252625	0.000496235	0.000425051	0	0.000418981	0	Q8NLP4	tr|Q8NLP4|Q8NLP4_CORGL Septum_form domain-containing protein OS=Corynebacterium glutamicum (strain ATCC 13032 / DSM 20300 / BCRC 11384 / JCM 1318 / LMG 3730 / NCIMB 10025) OX=196627 GN=Cgl2895 PE=4 SV=1
27974000	14684000	58669000	52892000	43203000	37236000	83991000	66924000	227615	189710	0	64980	0.000484236	0.000269286	0	0.00010777	0	Q8NS10	tr|Q8NS10|Q8NS10_CORGL Trypsin-like serine proteases, typically periplasmic, contain C-terminal PDZ domain OS=Corynebacterium glutamicum (strain ATCC 13032 / DSM 20300 / BCRC 11384 / JCM 1318 / LMG 3730 / NCIMB 10025) OX=196627 GN=Cgl0876 PE=3 SV=1
0	0	0	0	67367	0	89740	61150	224980	366735	0	0	0.00047863	0.000520567	0	0	0	Q8NMB0	tr|Q8NMB0|Q8NMB0_CORGL NAD-dependent aldehyde dehydrogenases OS=Corynebacterium glutamicum (strain ATCC 13032 / DSM 20300 / BCRC 11384 / JCM 1318 / LMG 3730 / NCIMB 10025) OX=196627 GN=Cgl2668 PE=3 SV=1
0	0	0	233320	229080	334540	264800	231740	219550	131600	30980.5	96165	0.000467078	0.000186801	0.000100854	0.000159491	0	Q8NQQ4	tr|Q8NQQ4|Q8NQQ4_CORGL Predicted nucleoside-diphosphate-sugar epimerases OS=Corynebacterium glutamicum (strain ATCC 13032 / DSM 20300 / BCRC 11384 / JCM 1318 / LMG 3730 / NCIMB 10025) OX=196627 GN=Cgl1372 PE=4 SV=1
2394700	1475500	2986600	2213500	4133500	3924400	6368800	3472800	195892	531475	283580	633335	0.000416749	0.000754409	0.00092317	0.00105039	0	Q8NRV2	sp|Q8NRV2|RL25_CORGL 50S ribosomal protein L25 OS=Corynebacterium glutamicum (strain ATCC 13032 / DSM 20300 / BCRC 11384 / JCM 1318 / LMG 3730 / NCIMB 10025) OX=196627 GN=rplY PE=3 SV=1
0	2808400	0	59268	0	7332700	68560	0	195765	217330	228135	297910	0.000416477	0.000308492	0.000742674	0.000494086	0	Q8NTW4	sp|Q8NTW4|AFTA_CORGL Galactan 5-O-arabinofuranosyltransferase OS=Corynebacterium glutamicum (strain ATCC 13032 / DSM 20300 / BCRC 11384 / JCM 1318 / LMG 3730 / NCIMB 10025) OX=196627 GN=aftA PE=1 SV=1
0	0	120610	118010	398090	345910	306490	140230	194570	104285	55980	101975	0.000413935	0.000148029	0.000182238	0.000169126	0	Q79VI4	sp|Q79VI4|METY_CORGL O-acetyl-L-homoserine sulfhydrylase OS=Corynebacterium glutamicum (strain ATCC 13032 / DSM 20300 / BCRC 11384 / JCM 1318 / LMG 3730 / NCIMB 10025) OX=196627 GN=metY PE=1 SV=1
20805000	7775000	12484000	16361000	19155000	14671000	12350000	10706000	193210	1105605	888500	645360	0.000411042	0.00156937	0.00289244	0.00107034	0	Q8NS96	tr|Q8NS96|Q8NS96_CORGL Endopeptidase La OS=Corynebacterium glutamicum (strain ATCC 13032 / DSM 20300 / BCRC 11384 / JCM 1318 / LMG 3730 / NCIMB 10025) OX=196627 GN=Cgl0783 PE=3 SV=1
0	0	705540	499870	525920	276050	588290	710200	191115	125115	108920	226830	0.000406585	0.000177596	0.00035458	0.0003762	0	Q8NP49	sp|Q8NP49|RS15_CORGL 30S ribosomal protein S15 OS=Corynebacterium glutamicum (strain ATCC 13032 / DSM 20300 / BCRC 11384 / JCM 1318 / LMG 3730 / NCIMB 10025) OX=196627 GN=rpsO PE=3 SV=1
344090	176040	238600	299300	408720	381240	483720	445590	190680	151880	97811	130105	0.000405659	0.000215588	0.000318415	0.00021578	0	Q8NM77	tr|Q8NM77|Q8NM77_CORGL Polyamine aminopropyltransferase OS=Corynebacterium glutamicum (strain ATCC 13032 / DSM 20300 / BCRC 11384 / JCM 1318 / LMG 3730 / NCIMB 10025) OX=196627 GN=speE PE=3 SV=1
226650	0	238960	276760	0	184910	0	0	190195	260915	36723.5	240580	0.000404628	0.000370359	0.00011955	0.000399004	0	Q8NPZ9	tr|Q8NPZ9|Q8NPZ9_CORGL Protein translocase subunit SecD OS=Corynebacterium glutamicum (strain ATCC 13032 / DSM 20300 / BCRC 11384 / JCM 1318 / LMG 3730 / NCIMB 10025) OX=196627 GN=secD PE=3 SV=1
189300	0	494280	196980	560110	534570	423820	155400	185885	466620	95485	437160	0.000395458	0.00066235	0.000310843	0.000725034	0	Q8NMG8	tr|Q8NMG8|Q8NMG8_CORGL Two-component system, response regulators consisting of a CheY-like receiver domain and a HTH DNA-binding domain OS=Corynebacterium glutamicum (strain ATCC 13032 / DSM 20300 / BCRC 11384 / JCM 1318 / LMG 3730 / NCIMB 10025) OX=196627
0	0	0	0	0	95617	124870	75279	184160	150265	28972.5	63646	0.000391788	0.000213296	9.43175e-05	0.000105557	0	Q8NQN2	tr|Q8NQN2|Q8NQN2_CORGL Uncharacterized protein OS=Corynebacterium glutamicum (strain ATCC 13032 / DSM 20300 / BCRC 11384 / JCM 1318 / LMG 3730 / NCIMB 10025) OX=196627 GN=Cgl1402 PE=4 SV=1
0	148810	12086	0	0	0	0	0	184045	204560	75329	99543.5	0.000391544	0.000290365	0.000245227	0.000165094	0	Q8NSE5	tr|Q8NSE5|Q8NSE5_CORGL Distinct helicase family with a unique C-terminal domain including a metal-binding cysteine cluster OS=Corynebacterium glutamicum (strain ATCC 13032 / DSM 20300 / BCRC 11384 / JCM 1318 / LMG 3730 / NCIMB 10025) OX=196627 GN=Cgl0731 P
0	0	76381	75053	72989	0	111640	67301	183695	818635	64941	396400	0.000390799	0.00116202	0.00021141	0.000657433	0	Q8NSG7	tr|Q8NSG7|Q8NSG7_CORGL Detergent sensitivity rescuer dtsR1 OS=Corynebacterium glutamicum (strain ATCC 13032 / DSM 20300 / BCRC 11384 / JCM 1318 / LMG 3730 / NCIMB 10025) OX=196627 GN=Cgl0708 PE=3 SV=1
255420	125520	511510	601730	659190	165470	1378300	797930	183450	0	0	0	0.000390278	0	0	0	0	Q79VI2	tr|Q79VI2|Q79VI2_CORGL Acyl coenzyme A carboxylase OS=Corynebacterium glutamicum (strain ATCC 13032 / DSM 20300 / BCRC 11384 / JCM 1318 / LMG 3730 / NCIMB 10025) OX=196627 GN=Cgl0700 PE=4 SV=1
3276500	1520200	5115500	7068300	3113900	3751600	7045900	4806700	183382	231950	52645	234130	0.000390133	0.000329245	0.000171381	0.000388307	0	Q8NLW1	tr|Q8NLW1|Q8NLW1_CORGL Uncharacterized BCR OS=Corynebacterium glutamicum (strain ATCC 13032 / DSM 20300 / BCRC 11384 / JCM 1318 / LMG 3730 / NCIMB 10025) OX=196627 GN=Cgl2825 PE=3 SV=1
0	0	0	0	0	183830	437090	415360	183270	384055	77139.5	99873	0.000389895	0.000545152	0.000251121	0.00016564	0	Q8NTD5	tr|Q8NTD5|Q8NTD5_CORGL Succinate dehydrogenase/fumarate reductase Fe-S protein OS=Corynebacterium glutamicum (strain ATCC 13032 / DSM 20300 / BCRC 11384 / JCM 1318 / LMG 3730 / NCIMB 10025) OX=196627 GN=Cgl0372 PE=3 SV=1
0	0	0	0	0	0	0	43931	171005	168825	43134.5	166935	0.000363802	0.000239641	0.000140421	0.000276863	0	Q8NR69	tr|Q8NR69|Q8NR69_CORGL Nitrate reductase beta chain OS=Corynebacterium glutamicum (strain ATCC 13032 / DSM 20300 / BCRC 11384 / JCM 1318 / LMG 3730 / NCIMB 10025) OX=196627 GN=Cgl1188 PE=4 SV=1
1274200	865950	1603600	1677100	3408300	4079400	2695200	1793600	170270	242090	55144.5	78307.5	0.000362238	0.000343638	0.000179518	0.000129874	0	Q8NMK4	tr|Q8NMK4|Q8NMK4_CORGL Acetyl-CoA hydrolase OS=Corynebacterium glutamicum (strain ATCC 13032 / DSM 20300 / BCRC 11384 / JCM 1318 / LMG 3730 / NCIMB 10025) OX=196627 GN=Cgl2569 PE=3 SV=1
61961	0	94223	98107	244970	194130	263200	0	166230	571225	87890	431570	0.000353644	0.000810833	0.000286118	0.000715763	0	Q8NP60	tr|Q8NP60|Q8NP60_CORGL Phage shock protein A (IM30), suppresses sigma54-dependent transcription OS=Corynebacterium glutamicum (strain ATCC 13032 / DSM 20300 / BCRC 11384 / JCM 1318 / LMG 3730 / NCIMB 10025) OX=196627 GN=Cgl1961 PE=3 SV=1
45634	26392	0	0	0	0	0	0	159115	515040	27699.5	108122	0.000338507	0.00073108	9.01733e-05	0.000179321	0	Q8NNA7	tr|Q8NNA7|Q8NNA7_CORGL 4-alpha-glucanotransferase OS=Corynebacterium glutamicum (strain ATCC 13032 / DSM 20300 / BCRC 11384 / JCM 1318 / LMG 3730 / NCIMB 10025) OX=196627 GN=Cgl2297 PE=1 SV=1
0	0	0	0	22163	0	38880	0	158690	299545	69655	316925	0.000337603	0.000425193	0.000226756	0.000525623	0	Q8NN37	sp|Q8NN37|SYV_CORGL Valine--tRNA ligase OS=Corynebacterium glutamicum (strain ATCC 13032 / DSM 20300 / BCRC 11384 / JCM 1318 / LMG 3730 / NCIMB 10025) OX=196627 GN=valS PE=3 SV=2
0	0	0	141640	551570	129410	353230	189140	158505	107340	0	251175	0.000337209	0.000152365	0	0.000416576	0	Q8NLN4	tr|Q8NLN4|Q8NLN4_CORGL Uncharacterized protein OS=Corynebacterium glutamicum (strain ATCC 13032 / DSM 20300 / BCRC 11384 / JCM 1318 / LMG 3730 / NCIMB 10025) OX=196627 GN=Cgl2906 PE=4 SV=1
877740	574530	1559300	1200000	1658400	1413900	1714200	1663100	152970	100962	0	31818	0.000325434	0.000143312	0	5.27704e-05	0	Q57179	sp|Q57179|ILVC_CORGL Ketol-acid reductoisomerase (NADP(+)) OS=Corynebacterium glutamicum (strain ATCC 13032 / DSM 20300 / BCRC 11384 / JCM 1318 / LMG 3730 / NCIMB 10025) OX=196627 GN=ilvC PE=1 SV=1
2774300	258760	2456000	1797900	1831300	1931900	2618900	2004100	152620	44127	0	0	0.000324689	6.26367e-05	0	0	0	Q8NSV7	sp|Q8NSV7|IF1_CORGL Translation initiation factor IF-1 OS=Corynebacterium glutamicum (strain ATCC 13032 / DSM 20300 / BCRC 11384 / JCM 1318 / LMG 3730 / NCIMB 10025) OX=196627 GN=infA PE=3 SV=1
0	0	0	0	201330	79087	268950	36114	148930	0	0	127805	0.000316839	0	0	0.000211966	0	Q6M6E7	sp|Q6M6E7|GLPX_CORGL Fructose-1,6-bisphosphatase class 2 OS=Corynebacterium glutamicum (strain ATCC 13032 / DSM 20300 / BCRC 11384 / JCM 1318 / LMG 3730 / NCIMB 10025) OX=196627 GN=glpX PE=1 SV=1
522250	415290	866310	450970	946040	761910	1024400	662390	146655	252125	0	150819	0.000311999	0.000357882	0	0.000250135	0	Q93PM7	sp|Q93PM7|GLYA_CORGL Serine hydroxymethyltransferase OS=Corynebacterium glutamicum (strain ATCC 13032 / DSM 20300 / BCRC 11384 / JCM 1318 / LMG 3730 / NCIMB 10025) OX=196627 GN=glyA PE=3 SV=1
22309	0	22825	29101	65795	39350	120970	31158	140208	152532	0	0	0.000298285	0.000216514	0	0	0	P42450	sp|P42450|MASZ_CORGL Malate synthase G OS=Corynebacterium glutamicum (strain ATCC 13032 / DSM 20300 / BCRC 11384 / JCM 1318 / LMG 3730 / NCIMB 10025) OX=196627 GN=glcB PE=1 SV=2
0	0	0	0	276780	0	122210	109430	138390	115820	0	0	0.000294416	0.000164402	0	0	0	P94337	sp|P94337|FTSZ_CORGL Cell division protein FtsZ OS=Corynebacterium glutamicum (strain ATCC 13032 / DSM 20300 / BCRC 11384 / JCM 1318 / LMG 3730 / NCIMB 10025) OX=196627 GN=ftsZ PE=1 SV=2
0	0	33014	122430	22998	0	98134	54839	137995	578085	28750	136175	0.000293575	0.000820571	9.35932e-05	0.000225847	0	Q8NMA0	tr|Q8NMA0|Q8NMA0_CORGL ATPases with chaperone activity, ATP-binding subunit OS=Corynebacterium glutamicum (strain ATCC 13032 / DSM 20300 / BCRC 11384 / JCM 1318 / LMG 3730 / NCIMB 10025) OX=196627 GN=Cgl2678 PE=1 SV=1
225700	113190	305980	232860	1010800	585890	820970	362150	137100	100448	8444.5	60630.5	0.000291671	0.000142582	2.74903e-05	0.000100556	0	P0C1E0	sp|P0C1E0|PROA_CORGL Gamma-glutamyl phosphate reductase OS=Corynebacterium glutamicum (strain ATCC 13032 / DSM 20300 / BCRC 11384 / JCM 1318 / LMG 3730 / NCIMB 10025) OX=196627 GN=proA PE=3 SV=1
960270	560450	4142800	3460800	1739400	1228800	11764000	2333100	132592	379290	281150	392210	0.000282082	0.000538388	0.00091526	0.000650484	0	Q8NLG1	sp|Q8NLG1|RL9_CORGL 50S ribosomal protein L9 OS=Corynebacterium glutamicum (strain ATCC 13032 / DSM 20300 / BCRC 11384 / JCM 1318 / LMG 3730 / NCIMB 10025) OX=196627 GN=rplI PE=3 SV=1
145190	50432	123820	136390	187410	193950	200960	102800	127720	178940	10534.5	90941.5	0.000271716	0.000253999	3.42942e-05	0.000150827	0	Q8NSG8	tr|Q8NSG8|Q8NSG8_CORGL Detergent sensitivity rescuer dtsR2 OS=Corynebacterium glutamicum (strain ATCC 13032 / DSM 20300 / BCRC 11384 / JCM 1318 / LMG 3730 / NCIMB 10025) OX=196627 GN=Cgl0707 PE=3 SV=1
1031500	0	1539400	1455200	3490500	610380	829550	2150500	126588	125445	35908.5	17672	0.000269309	0.000178065	0.000116897	2.93092e-05	0	Q8NSX6	sp|Q8NSX6|RL18_CORGL 50S ribosomal protein L18 OS=Corynebacterium glutamicum (strain ATCC 13032 / DSM 20300 / BCRC 11384 / JCM 1318 / LMG 3730 / NCIMB 10025) OX=196627 GN=rplR PE=3 SV=1
31720000	14020000	30434000	56070000	50436000	40190000	45682000	22273000	123968	95550	0	0	0.000263733	0.00013563	0	0	0	Q8NQG4	tr|Q8NQG4|Q8NQG4_CORGL Uncharacterized protein OS=Corynebacterium glutamicum (strain ATCC 13032 / DSM 20300 / BCRC 11384 / JCM 1318 / LMG 3730 / NCIMB 10025) OX=196627 GN=Cgl1471 PE=4 SV=1
1357900	704790	2442800	2979500	3255700	3091100	3687500	2663000	123788	175315	0	81046.5	0.00026335	0.000248853	0	0.000134416	0	Q8NTW5	tr|Q8NTW5|Q8NTW5_CORGL Hypothetical membrane protein OS=Corynebacterium glutamicum (strain ATCC 13032 / DSM 20300 / BCRC 11384 / JCM 1318 / LMG 3730 / NCIMB 10025) OX=196627 GN=Cgl0187 PE=3 SV=1
54435	0	115380	161160	124490	110550	225100	102290	122845	179944	42723.5	209990	0.000261345	0.000255425	0.000139083	0.00034827	0	Q8NQ76	tr|Q8NQ76|Q8NQ76_CORGL Predicted membrane components of an uncharacterized iron-regulated ABC-type transporter SufB OS=Corynebacterium glutamicum (strain ATCC 13032 / DSM 20300 / BCRC 11384 / JCM 1318 / LMG 3730 / NCIMB 10025) OX=196627 GN=Cgl1563 PE=4 SV=
0	0	0	0	93338	0	58053	0	118068	37341	34777.5	0	0.000251182	5.30042e-05	0.000113215	0	0	Q8NMN0	tr|Q8NMN0|Q8NMN0_CORGL Phosphoglucomutase (alpha-D-glucose-1,6-bisphosphate-dependent) OS=Corynebacterium glutamicum (strain ATCC 13032 / DSM 20300 / BCRC 11384 / JCM 1318 / LMG 3730 / NCIMB 10025) OX=196627 GN=Cgl2541 PE=3 SV=1
125960	193760	91752	153730	335110	310200	172230	78340	117520	163695	27217.5	138270	0.000250016	0.000232359	8.86042e-05	0.000229322	0	P19808	sp|P19808|DAPA_CORGL 4-hydroxy-tetrahydrodipicolinate synthase OS=Corynebacterium glutamicum (strain ATCC 13032 / DSM 20300 / BCRC 11384 / JCM 1318 / LMG 3730 / NCIMB 10025) OX=196627 GN=dapA PE=1 SV=2
0	0	891040	320590	235340	335020	916990	277310	105884	105752	0	0	0.00022526	0.000150111	0	0	0	Q8NST6	sp|Q8NST6|RL13_CORGL 50S ribosomal protein L13 OS=Corynebacterium glutamicum (strain ATCC 13032 / DSM 20300 / BCRC 11384 / JCM 1318 / LMG 3730 / NCIMB 10025) OX=196627 GN=rplM PE=3 SV=1
1785800	905740	1264100	1252000	3768000	3817000	2930200	1539700	100380	64365	159870	139602	0.000213552	9.13638e-05	0.000520443	0.000231532	0	P50216	sp|P50216|IDH_CORGL Isocitrate dehydrogenase [NADP] OS=Corynebacterium glutamicum (strain ATCC 13032 / DSM 20300 / BCRC 11384 / JCM 1318 / LMG 3730 / NCIMB 10025) OX=196627 GN=icd PE=1 SV=1
0	0	0	0	31656	0	0	0	96567	186150	0	112075	0.00020544	0.000264233	0	0.000185877	0	Q8NQN7	sp|Q8NQN7|SYFA_CORGL Phenylalanine--tRNA ligase alpha subunit OS=Corynebacterium glutamicum (strain ATCC 13032 / DSM 20300 / BCRC 11384 / JCM 1318 / LMG 3730 / NCIMB 10025) OX=196627 GN=pheS PE=3 SV=1
265210	0	229850	0	348020	322620	423850	0	92455	0	113325	257860	0.000196692	0	0.00036892	0.000427663	0	Q8NMK9	tr|Q8NMK9|Q8NMK9_CORGL Predicted acetyltransferase OS=Corynebacterium glutamicum (strain ATCC 13032 / DSM 20300 / BCRC 11384 / JCM 1318 / LMG 3730 / NCIMB 10025) OX=196627 GN=Cgl2564 PE=4 SV=1
216900	226370	2898300	1902200	2505700	361640	2959700	1718400	91995.5	44229	0	35221.5	0.000195714	6.27815e-05	0	5.84152e-05	0	Q9LAK5	sp|Q9LAK5|RL1_CORGL 50S ribosomal protein L1 OS=Corynebacterium glutamicum (strain ATCC 13032 / DSM 20300 / BCRC 11384 / JCM 1318 / LMG 3730 / NCIMB 10025) OX=196627 GN=rplA PE=3 SV=1
192960	70944	0	202150	361050	199190	287030	193020	91915	426225	0	0	0.000195543	0.000605011	0	0	0	P71121	sp|P71121|THTR_CORGL Thiosulfate sulfurtransferase OS=Corynebacterium glutamicum (strain ATCC 13032 / DSM 20300 / BCRC 11384 / JCM 1318 / LMG 3730 / NCIMB 10025) OX=196627 GN=thtR PE=3 SV=2
2626800	804200	3430600	4875300	4596500	3311800	4742000	1692400	89079	47938.5	148920	54970	0.00018951	6.8047e-05	0.000484796	9.11683e-05	0	P66326	sp|P66326|RS10_CORGL 30S ribosomal protein S10 OS=Corynebacterium glutamicum (strain ATCC 13032 / DSM 20300 / BCRC 11384 / JCM 1318 / LMG 3730 / NCIMB 10025) OX=196627 GN=rpsJ PE=3 SV=1
0	0	120700	0	133700	0	223530	0	85233.5	204185	17110.5	89575	0.000181329	0.000289833	5.57018e-05	0.000148561	0	Q8NNJ2	sp|Q8NNJ2|ODP2_CORGL Dihydrolipoyllysine-residue acetyltransferase component of pyruvate dehydrogenase complex OS=Corynebacterium glutamicum (strain ATCC 13032 / DSM 20300 / BCRC 11384 / JCM 1318 / LMG 3730 / NCIMB 10025) OX=196627 GN=aceF PE=1 SV=1
0	0	0	215740	73178	0	0	0	81948	173632	40327.5	81385	0.000174339	0.000246465	0.000131283	0.000134978	0	Q8NRJ2	tr|Q8NRJ2|Q8NRJ2_CORGL VWFA domain-containing protein OS=Corynebacterium glutamicum (strain ATCC 13032 / DSM 20300 / BCRC 11384 / JCM 1318 / LMG 3730 / NCIMB 10025) OX=196627 GN=Cgl1056 PE=4 SV=1
0	0	0	0	35008	0	62585	0	77522	44461	0	49721	0.000164923	6.31108e-05	0	8.24627e-05	0	Q8NP50	sp|Q8NP50|PNP_CORGL Polyribonucleotide nucleotidyltransferase OS=Corynebacterium glutamicum (strain ATCC 13032 / DSM 20300 / BCRC 11384 / JCM 1318 / LMG 3730 / NCIMB 10025) OX=196627 GN=pnp PE=3 SV=1
3658100	2127400	6023300	7793800	5581100	4968200	7364700	7210300	76132	127925	186190	147725	0.000161966	0.000181585	0.000606126	0.000245003	0	Q8NQL8	tr|Q8NQL8|Q8NQL8_CORGL Uncharacterized protein OS=Corynebacterium glutamicum (strain ATCC 13032 / DSM 20300 / BCRC 11384 / JCM 1318 / LMG 3730 / NCIMB 10025) OX=196627 GN=Cgl1416 PE=4 SV=1
753760	801060	919110	1150800	930760	970770	1243700	995010	75810	90705	0	0	0.000161281	0.000128752	0	0	0	Q8NMS0	tr|Q8NMS0|Q8NMS0_CORGL 3-oxoacyl-(Acyl-carrier-protein) synthase OS=Corynebacterium glutamicum (strain ATCC 13032 / DSM 20300 / BCRC 11384 / JCM 1318 / LMG 3730 / NCIMB 10025) OX=196627 GN=Cgl2495 PE=4 SV=1
3333000	1499100	3771300	3558200	5444100	5677800	6923100	3922000	70690	77100	0	0	0.000150388	0.000109441	0	0	0	Q8NML1	tr|Q8NML1|Q8NML1_CORGL Cysteine synthase OS=Corynebacterium glutamicum (strain ATCC 13032 / DSM 20300 / BCRC 11384 / JCM 1318 / LMG 3730 / NCIMB 10025) OX=196627 GN=Cgl2562 PE=3 SV=1
0	0	58997	32931	29590	0	65803	71697	66850	111765	0	60350	0.000142219	0.000158646	0	0.000100091	0	Q8NR05	sp|Q8NR05|GATB_CORGL Aspartyl/glutamyl-tRNA(Asn/Gln) amidotransferase subunit B OS=Corynebacterium glutamicum (strain ATCC 13032 / DSM 20300 / BCRC 11384 / JCM 1318 / LMG 3730 / NCIMB 10025) OX=196627 GN=gatB PE=3 SV=1
673580	423240	1279000	2581700	2599300	3453600	2611900	2033600	65902.5	91784	29402.5	56965	0.000140203	0.000130284	9.57173e-05	9.4477e-05	0	Q8NNF8	tr|Q8NNF8|Q8NNF8_CORGL Uncharacterized protein OS=Corynebacterium glutamicum (strain ATCC 13032 / DSM 20300 / BCRC 11384 / JCM 1318 / LMG 3730 / NCIMB 10025) OX=196627 GN=Cgl2246 PE=4 SV=1
8696000	4015100	8829000	12020000	8202500	8265500	7994700	8185500	64741	47454.5	13774.5	23673	0.000137732	6.73599e-05	4.48417e-05	3.92619e-05	0	Q8NR02	tr|Q8NR02|Q8NR02_CORGL DUF1524 domain-containing protein OS=Corynebacterium glutamicum (strain ATCC 13032 / DSM 20300 / BCRC 11384 / JCM 1318 / LMG 3730 / NCIMB 10025) OX=196627 GN=Cgl1265 PE=4 SV=1
1873900	898840	1646200	3561800	3996700	3078300	3672700	2485800	63260	28400	0	0	0.000134582	4.03128e-05	0	0	0	Q8NQV1	tr|Q8NQV1|Q8NQV1_CORGL Uncharacterized protein OS=Corynebacterium glutamicum (strain ATCC 13032 / DSM 20300 / BCRC 11384 / JCM 1318 / LMG 3730 / NCIMB 10025) OX=196627 GN=Cgl1322 PE=4 SV=1
60545	0	0	131600	0	0	0	138670	57615	403885	0	59285	0.000122572	0.0005733	0	9.83247e-05	0	Q8NN20	tr|Q8NN20|Q8NN20_CORGL Predicted hydrolases or acyltransferases (Alpha/beta hydrolase superfamily) OS=Corynebacterium glutamicum (strain ATCC 13032 / DSM 20300 / BCRC 11384 / JCM 1318 / LMG 3730 / NCIMB 10025) OX=196627 GN=Cgl2393 PE=4 SV=1
368640	238020	636510	708260	2254300	2391400	2017600	1591300	56335.5	139240	0	26416.5	0.00011985	0.000197646	0	4.3812e-05	0	Q8NPL0	tr|Q8NPL0|Q8NPL0_CORGL Uncharacterized protein OS=Corynebacterium glutamicum (strain ATCC 13032 / DSM 20300 / BCRC 11384 / JCM 1318 / LMG 3730 / NCIMB 10025) OX=196627 GN=Cgl1802 PE=4 SV=1
22008000	2179700	35342000	42627000	15586000	17415000	24069000	38308000	56155	119214	0	42443.5	0.000119466	0.000169221	0	7.03929e-05	0	Q8NSR7	tr|Q8NSR7|Q8NSR7_CORGL Uncharacterized protein OS=Corynebacterium glutamicum (strain ATCC 13032 / DSM 20300 / BCRC 11384 / JCM 1318 / LMG 3730 / NCIMB 10025) OX=196627 GN=Cgl0601 PE=4 SV=1
272850	155390	358880	396810	214820	291300	494740	316930	55280	91925	93825	108220	0.000117605	0.000130484	0.000305439	0.000179484	0	Q8NS48	tr|Q8NS48|Q8NS48_CORGL Uncharacterized protein OS=Corynebacterium glutamicum (strain ATCC 13032 / DSM 20300 / BCRC 11384 / JCM 1318 / LMG 3730 / NCIMB 10025) OX=196627 GN=Cgl0834 PE=4 SV=1
0	0	0	0	157470	90465	191100	0	52572.5	76064	11154.5	25963	0.000111845	0.00010797	3.63125e-05	4.30599e-05	0	P82134	sp|P82134|PDXS_CORGL Pyridoxal 5-phosphate synthase subunit PdxS OS=Corynebacterium glutamicum (strain ATCC 13032 / DSM 20300 / BCRC 11384 / JCM 1318 / LMG 3730 / NCIMB 10025) OX=196627 GN=pdxS PE=1 SV=2
0	0	74846	35350	65227	22211	348230	128420	51940	183495	0	99293.5	0.000110499	0.000260464	0	0.000164679	0	Q8NS46	tr|Q8NS46|Q8NS46_CORGL 3-oxoacyl-(Acyl-carrier-protein) synthase OS=Corynebacterium glutamicum (strain ATCC 13032 / DSM 20300 / BCRC 11384 / JCM 1318 / LMG 3730 / NCIMB 10025) OX=196627 GN=Cgl0836 PE=4 SV=1
468800	0	450080	1026400	1127100	1213300	1710100	778550	51600	248590	0	0	0.000109776	0.000352864	0	0	0	Q8NMA4	tr|Q8NMA4|Q8NMA4_CORGL Diacetyl reductase [(S)-acetoin forming] OS=Corynebacterium glutamicum (strain ATCC 13032 / DSM 20300 / BCRC 11384 / JCM 1318 / LMG 3730 / NCIMB 10025) OX=196627 GN=Cgl2674 PE=3 SV=1
0	0	230260	0	0	520840	308040	186340	49495	82850	10842.5	25942.5	0.000105297	0.000117603	3.52968e-05	4.30259e-05	0	Q8NMJ4	sp|Q8NMJ4|NBLIK_CORGL Ferric nitrobindin-like protein OS=Corynebacterium glutamicum (strain ATCC 13032 / DSM 20300 / BCRC 11384 / JCM 1318 / LMG 3730 / NCIMB 10025) OX=196627 GN=Cgl2579 PE=3 SV=1
0	0	2804300	1581100	2874000	0	1967000	1594200	47808.5	100074	0	0	0.000101709	0.000142052	0	0	0	P66482	sp|P66482|RS19_CORGL 30S ribosomal protein S19 OS=Corynebacterium glutamicum (strain ATCC 13032 / DSM 20300 / BCRC 11384 / JCM 1318 / LMG 3730 / NCIMB 10025) OX=196627 GN=rpsS PE=3 SV=1
0	0	3107400	1444600	9451600	883520	3091700	1037900	46669	29026.5	0	0	9.92853e-05	4.12021e-05	0	0	0	Q8NQ41	tr|Q8NQ41|Q8NQ41_CORGL Uncharacterized protein OS=Corynebacterium glutamicum (strain ATCC 13032 / DSM 20300 / BCRC 11384 / JCM 1318 / LMG 3730 / NCIMB 10025) OX=196627 GN=Cgl1607 PE=4 SV=1
0	0	147380	51207	76014	27866	297530	69460	44040.5	108230	0	33306	9.36933e-05	0.000153628	0	5.52383e-05	0	P53532	sp|P53532|CLPB_CORGL Chaperone protein ClpB OS=Corynebacterium glutamicum (strain ATCC 13032 / DSM 20300 / BCRC 11384 / JCM 1318 / LMG 3730 / NCIMB 10025) OX=196627 GN=clpB PE=2 SV=1
0	0	175460	222440	271980	205940	302810	218840	43719	238325	0	55098	9.30093e-05	0.000338294	0	9.13805e-05	0	Q8NMI4	sp|Q8NMI4|PURQ_CORGL Phosphoribosylformylglycinamidine synthase subunit PurQ OS=Corynebacterium glutamicum (strain ATCC 13032 / DSM 20300 / BCRC 11384 / JCM 1318 / LMG 3730 / NCIMB 10025) OX=196627 GN=purQ PE=3 SV=1
1773400	929490	2309800	1385200	1783200	1283800	1676100	722390	40835	208194	6289700	0	8.68738e-05	0.000295524	0.0204756	0	0	Q8NQH0	sp|Q8NQH0|THIM_CORGL Hydroxyethylthiazole kinase OS=Corynebacterium glutamicum (strain ATCC 13032 / DSM 20300 / BCRC 11384 / JCM 1318 / LMG 3730 / NCIMB 10025) OX=196627 GN=thiM PE=3 SV=1
0	0	0	0	0	0	88675	0	36589	0	0	107870	7.78407e-05	0	0	0.000178903	0	Q8NMH5	tr|Q8NMH5|Q8NMH5_CORGL Adenylosuccinate lyase OS=Corynebacterium glutamicum (strain ATCC 13032 / DSM 20300 / BCRC 11384 / JCM 1318 / LMG 3730 / NCIMB 10025) OX=196627 GN=Cgl2598 PE=3 SV=1
0	0	96881	104290	0	0	45874	0	36494.5	89470.5	0	75717	7.76397e-05	0.000127	0	0.000125577	0	Q8NLS9	tr|Q8NLS9|Q8NLS9_CORGL Hypothetical membrane protein OS=Corynebacterium glutamicum (strain ATCC 13032 / DSM 20300 / BCRC 11384 / JCM 1318 / LMG 3730 / NCIMB 10025) OX=196627 GN=Cgl2857 PE=4 SV=1
0	0	66612	0	45894	42187	119220	97239	34032.5	78383	0	17172	7.24019e-05	0.000111262	0	2.84799e-05	0	Q79VG1	tr|Q79VG1|Q79VG1_CORGL NADH dehydrogenase, FAD-containing subunit OS=Corynebacterium glutamicum (strain ATCC 13032 / DSM 20300 / BCRC 11384 / JCM 1318 / LMG 3730 / NCIMB 10025) OX=196627 GN=Cgl1465 PE=3 SV=1
0	0	199520	0	253180	244110	211680	186010	33683.5	75445	0	0	7.16595e-05	0.000107091	0	0	0	Q8NRU9	sp|Q8NRU9|KPRS_CORGL Ribose-phosphate pyrophosphokinase OS=Corynebacterium glutamicum (strain ATCC 13032 / DSM 20300 / BCRC 11384 / JCM 1318 / LMG 3730 / NCIMB 10025) OX=196627 GN=prs PE=3 SV=1
2276000	1098200	2143000	3666600	3628000	1940100	5177800	2182800	30119	10474	0	29042	6.40762e-05	1.48675e-05	0	4.81664e-05	0	Q8NQ16	tr|Q8NQ16|Q8NQ16_CORGL Predicted membrane protein OS=Corynebacterium glutamicum (strain ATCC 13032 / DSM 20300 / BCRC 11384 / JCM 1318 / LMG 3730 / NCIMB 10025) OX=196627 GN=Cgl1638 PE=4 SV=1
516820	340830	2889900	2854600	2006200	1403400	3971800	2729700	28038.5	56082	0	31654	5.96501e-05	7.96064e-05	0	5.24985e-05	0	Q8NSZ4	sp|Q8NSZ4|RL14_CORGL 50S ribosomal protein L14 OS=Corynebacterium glutamicum (strain ATCC 13032 / DSM 20300 / BCRC 11384 / JCM 1318 / LMG 3730 / NCIMB 10025) OX=196627 GN=rplN PE=3 SV=1
194940	73689	74037	68432	630220	455230	257330	393420	25660.5	270695	0	78262	5.45911e-05	0.000384242	0	0.000129798	0	Q8NS21	sp|Q8NS21|PUR9_CORGL Bifunctional purine biosynthesis protein PurH OS=Corynebacterium glutamicum (strain ATCC 13032 / DSM 20300 / BCRC 11384 / JCM 1318 / LMG 3730 / NCIMB 10025) OX=196627 GN=purH PE=3 SV=1
143760	97023	137390	42878	525860	133200	488380	199850	17504	31292.5	0	0	3.72386e-05	4.44186e-05	0	0	0	P42449	sp|P42449|ACEA_CORGL Isocitrate lyase OS=Corynebacterium glutamicum (strain ATCC 13032 / DSM 20300 / BCRC 11384 / JCM 1318 / LMG 3730 / NCIMB 10025) OX=196627 GN=aceA PE=1 SV=2
573600	0	868690	293560	457040	1036700	1431600	836970	15828	0	0	0	3.3673e-05	0	0	0	0	Q8NM27	tr|Q8NM27|Q8NM27_CORGL Predicted acyltransferases OS=Corynebacterium glutamicum (strain ATCC 13032 / DSM 20300 / BCRC 11384 / JCM 1318 / LMG 3730 / NCIMB 10025) OX=196627 GN=Cgl2755 PE=4 SV=1
0	0	140490	0	317270	269390	105470	0	15092	65837	5964	56104	3.21073e-05	9.34532e-05	1.94153e-05	9.3049e-05	0	P31026	sp|P31026|DHE4_CORGL NADP-specific glutamate dehydrogenase OS=Corynebacterium glutamicum (strain ATCC 13032 / DSM 20300 / BCRC 11384 / JCM 1318 / LMG 3730 / NCIMB 10025) OX=196627 GN=gdh PE=1 SV=2
0	0	0	0	351470	621380	520090	569840	14795	68750	0	45964	3.14754e-05	9.75881e-05	0	7.62317e-05	0	Q8NTM4	tr|Q8NTM4|Q8NTM4_CORGL Putative translation initiation inhibitor OS=Corynebacterium glutamicum (strain ATCC 13032 / DSM 20300 / BCRC 11384 / JCM 1318 / LMG 3730 / NCIMB 10025) OX=196627 GN=Cgl0282 PE=4 SV=1
0	0	505250	0	0	466510	0	598890	11499	76486.5	0	77722	2.44634e-05	0.00010857	0	0.000128903	0	Q8NRL6	tr|Q8NRL6|Q8NRL6_CORGL Ribosome-binding ATPase YchF OS=Corynebacterium glutamicum (strain ATCC 13032 / DSM 20300 / BCRC 11384 / JCM 1318 / LMG 3730 / NCIMB 10025) OX=196627 GN=ychF PE=3 SV=1
0	0	184380	266820	650480	162840	319840	132750	11081.5	19440	0	0	2.35752e-05	2.75944e-05	0	0	0	Q8NP41	sp|Q8NP41|RBFA_CORGL Ribosome-binding factor A OS=Corynebacterium glutamicum (strain ATCC 13032 / DSM 20300 / BCRC 11384 / JCM 1318 / LMG 3730 / NCIMB 10025) OX=196627 GN=rbfA PE=3 SV=1
0	0	456900	483450	2774700	0	721210	1179500	5667	12076	3008.65	18133	1.20562e-05	1.71414e-05	9.7944e-06	3.00737e-05	0	Q8NSX5	sp|Q8NSX5|RS5_CORGL 30S ribosomal protein S5 OS=Corynebacterium glutamicum (strain ATCC 13032 / DSM 20300 / BCRC 11384 / JCM 1318 / LMG 3730 / NCIMB 10025) OX=196627 GN=rpsE PE=3 SV=1
0	175780	249950	613190	178210	154250	826930	315520	0	649370	0	4721300	0	0.000921757	0	0.00783032	0	P94336	sp|P94336|FTSQ_CORGL Cell division protein FtsQ OS=Corynebacterium glutamicum (strain ATCC 13032 / DSM 20300 / BCRC 11384 / JCM 1318 / LMG 3730 / NCIMB 10025) OX=196627 GN=ftsQ PE=3 SV=4
0	0	5426700	4741500	5971200	2274800	8727700	4913300	0	0	74405	6043	0	0	0.000242219	1.00224e-05	0	Q8NS16	sp|Q8NS16|RL33_CORGL 50S ribosomal protein L33 OS=Corynebacterium glutamicum (strain ATCC 13032 / DSM 20300 / BCRC 11384 / JCM 1318 / LMG 3730 / NCIMB 10025) OX=196627 GN=rpmG PE=3 SV=1
339820	217460	591870	1069000	778840	541900	873200	659610	0	193305	0	0	0	0.000274389	0	0	0	Q8NQU2	tr|Q8NQU2|Q8NQU2_CORGL ABC-type transporter, periplasmic component OS=Corynebacterium glutamicum (strain ATCC 13032 / DSM 20300 / BCRC 11384 / JCM 1318 / LMG 3730 / NCIMB 10025) OX=196627 GN=Cgl1332 PE=4 SV=1
0	0	0	0	0	305240	0	88254	0	21965.5	0	0	0	3.11792e-05	0	0	0	Q79VD6	tr|Q79VD6|Q79VD6_CORGL Ribonucleoside-diphosphate reductase subunit beta OS=Corynebacterium glutamicum (strain ATCC 13032 / DSM 20300 / BCRC 11384 / JCM 1318 / LMG 3730 / NCIMB 10025) OX=196627 GN=Cgl2525 PE=3 SV=1
6282000	3242900	4890300	5476500	9495500	8717300	9009000	5602600	0	11650.5	0	104330	0	1.65375e-05	0	0.000173032	0	Q8NRS1	sp|Q8NRS1|ENO_CORGL Enolase OS=Corynebacterium glutamicum (strain ATCC 13032 / DSM 20300 / BCRC 11384 / JCM 1318 / LMG 3730 / NCIMB 10025) OX=196627 GN=eno PE=3 SV=1
4132800	2152900	6418500	6612200	7167200	5742300	6998800	4748000	0	118905	0	213855	0	0.000168781	0	0.00035468	0	Q8NNM9	tr|Q8NNM9|Q8NNM9_CORGL Cell division protein FtsI/penicillin-binding protein 2 OS=Corynebacterium glutamicum (strain ATCC 13032 / DSM 20300 / BCRC 11384 / JCM 1318 / LMG 3730 / NCIMB 10025) OX=196627 GN=Cgl2164 PE=4 SV=1
3018400	1465800	2837400	2876000	4251600	2916100	5534100	3094400	0	0	36013	0	0	0	0.000117237	0	0	Q8NQR5	tr|Q8NQR5|Q8NQR5_CORGL Ribosomal protein S1 OS=Corynebacterium glutamicum (strain ATCC 13032 / DSM 20300 / BCRC 11384 / JCM 1318 / LMG 3730 / NCIMB 10025) OX=196627 GN=Cgl1359 PE=4 SV=1
1713700	0	3493600	3847900	1946600	1938800	4177100	3491600	0	69335	30272.5	65800	0	9.84185e-05	9.85495e-05	0.00010913	0	Q8NUC0	tr|Q8NUC0|Q8NUC0_CORGL Protein-disulfide isomerase OS=Corynebacterium glutamicum (strain ATCC 13032 / DSM 20300 / BCRC 11384 / JCM 1318 / LMG 3730 / NCIMB 10025) OX=196627 GN=Cgl0019 PE=4 SV=1
775600	428910	296360	709950	1378300	1286900	1556100	990260	0	44337.5	0	0	0	6.29355e-05	0	0	0	P42457	sp|P42457|CISY_CORGL Citrate synthase OS=Corynebacterium glutamicum (strain ATCC 13032 / DSM 20300 / BCRC 11384 / JCM 1318 / LMG 3730 / NCIMB 10025) OX=196627 GN=gltA PE=3 SV=1
745840	322510	889230	946390	599890	444340	824250	812140	0	0	5557.5	29028.8	0	0	1.8092e-05	4.81446e-05	0	Q8NL84	tr|Q8NL84|Q8NL84_CORGL Hypothetical membrane protein OS=Corynebacterium glutamicum (strain ATCC 13032 / DSM 20300 / BCRC 11384 / JCM 1318 / LMG 3730 / NCIMB 10025) OX=196627 GN=Cgl3064 PE=4 SV=1
496760	0	474790	604560	2408000	1379500	2432000	1867900	0	22937	0	100586	0	3.25582e-05	0	0.000166822	0	Q8NSA7	tr|Q8NSA7|Q8NSA7_CORGL Uncharacterized protein OS=Corynebacterium glutamicum (strain ATCC 13032 / DSM 20300 / BCRC 11384 / JCM 1318 / LMG 3730 / NCIMB 10025) OX=196627 GN=Cgl0772 PE=4 SV=1
302030	138830	0	2396100	443550	256320	1807600	3736900	0	1560245	0	1897400	0	0.00221471	0	0.00314686	0	Q8NT02	sp|Q8NT02|RL22_CORGL 50S ribosomal protein L22 OS=Corynebacterium glutamicum (strain ATCC 13032 / DSM 20300 / BCRC 11384 / JCM 1318 / LMG 3730 / NCIMB 10025) OX=196627 GN=rplV PE=3 SV=1
201960	196630	1199200	2423400	950440	761580	1932600	1160000	0	106155	0	0	0	0.000150683	0	0	0	Q8NSZ2	sp|Q8NSZ2|RL5_CORGL 50S ribosomal protein L5 OS=Corynebacterium glutamicum (strain ATCC 13032 / DSM 20300 / BCRC 11384 / JCM 1318 / LMG 3730 / NCIMB 10025) OX=196627 GN=rplE PE=3 SV=1
213160	106580	85885	193320	0	200760	128730	0	0	84126	0	63728.5	0	0.000119414	0	0.000105694	0	Q8NMB7	tr|Q8NMB7|Q8NMB7_CORGL Transcriptional regulators, similar to M. xanthus CarD OS=Corynebacterium glutamicum (strain ATCC 13032 / DSM 20300 / BCRC 11384 / JCM 1318 / LMG 3730 / NCIMB 10025) OX=196627 GN=Cgl2661 PE=4 SV=1
178640	0	0	0	920910	493710	245170	0	0	158174	0	37755	0	0.000224522	0	6.2617e-05	0	Q8NTL6	tr|Q8NTL6|Q8NTL6_CORGL Zn-dependent hydrolases, including glyoxylases OS=Corynebacterium glutamicum (strain ATCC 13032 / DSM 20300 / BCRC 11384 / JCM 1318 / LMG 3730 / NCIMB 10025) OX=196627 GN=Cgl0290 PE=4 SV=1
69555	0	0	0	176520	59616	0	74682	0	34598.5	0	9378	0	4.91113e-05	0	1.55535e-05	0	Q8NSR4	tr|Q8NSR4|Q8NSR4_CORGL IMP dehydrogenase/GMP reductase OS=Corynebacterium glutamicum (strain ATCC 13032 / DSM 20300 / BCRC 11384 / JCM 1318 / LMG 3730 / NCIMB 10025) OX=196627 GN=Cgl0604 PE=1 SV=1
27388	31417	113930	0	61274	70531	121220	62348	0	127900	0	14311	0	0.000181549	0	2.37349e-05	0	Q8NQX9	sp|Q8NQX9|SYE_CORGL Glutamate--tRNA ligase OS=Corynebacterium glutamicum (strain ATCC 13032 / DSM 20300 / BCRC 11384 / JCM 1318 / LMG 3730 / NCIMB 10025) OX=196627 GN=gltX PE=3 SV=2
11115	0	53378	4679.7	0	0	0	0	0	16165.5	426920	0	0	2.29463e-05	0.0013898	0	0	Q8NM57	tr|Q8NM57|Q8NM57_CORGL Uncharacterized protein OS=Corynebacterium glutamicum (strain ATCC 13032 / DSM 20300 / BCRC 11384 / JCM 1318 / LMG 3730 / NCIMB 10025) OX=196627 GN=Cgl2723 PE=4 SV=1
0	0	3270700	1154900	529190	0	1595000	2040800	0	57035	9333500	1.02325e+07	0	8.09591e-05	0.0303844	0.0169707	0	Q8NSV1	sp|Q8NSV1|RL17_CORGL 50S ribosomal protein L17 OS=Corynebacterium glutamicum (strain ATCC 13032 / DSM 20300 / BCRC 11384 / JCM 1318 / LMG 3730 / NCIMB 10025) OX=196627 GN=rplQ PE=3 SV=1
0	0	273510	228840	0	317010	214680	0	0	418685	41613500	88159500	0	0.000594308	0.135469	0.146213	0	Q8NTE9	tr|Q8NTE9|Q8NTE9_CORGL Hypothetical membrane protein OS=Corynebacterium glutamicum (strain ATCC 13032 / DSM 20300 / BCRC 11384 / JCM 1318 / LMG 3730 / NCIMB 10025) OX=196627 GN=Cgl0358 PE=4 SV=1
							Sum	47066227875	70449151257	3.07181e+10	6.02951e+10
